# Supplementary material for: IL-17D-induced inhibition of DDX5 expression in keratinocytes amplifies IL-36R-mediated skin inflammation
Source: Nat Immunol. 2022 Oct 21;23(11):1577–87. doi: 10.1038/s41590-022-01339-3 (PMC9663298; doi:10.1038/s41590-022-01339-3)
Supplement: Source Data Fig. 1 — Statistical source data. [file 41590_2022_1339_MOESM4_ESM.xlsx]

## Sheet: Fig1
Fig .1a				Fig.1g												Fig .1l																		Fig.1m
Normal	AD	PSO		Keratinocytes				Fibroblasts				Lymphocytes				Il4			Il13			Tslp			Ccl11			Ccl17			Ccl22			CD45 (%)			CD45 cell count			Eosinophil (%)			Eosinophil cell count			Basophil(%)			Basophil cell count
1.40092	0.841692	0.580844		Cells	Group	DDX5		Cells	Group	DDX5		Cells	Group	DDX5		Ddx5fl/fl	Ddx5∆/kc		Ddx5fl/fl	Ddx5∆/kc		Ddx5fl/fl	Ddx5∆/kc		Ddx5fl/fl	Ddx5∆/kc		Ddx5fl/fl	Ddx5∆/kc		Ddx5fl/fl	Ddx5∆/kc		Ddx5fl/fl	Ddx5∆/kc		Ddx5fl/fl	Ddx5∆/kc		Ddx5fl/fl	Ddx5∆/kc		Ddx5fl/fl	Ddx5∆/kc		Ddx5fl/fl	Ddx5∆/kc		Ddx5fl/fl
1.58384	1.1364	0.606818		AAACCTGAGCTACCGC-1-SKN8090524	AD_non_lesion	1.97831		AAAGTAGGTACCGAGA-1-SKN8090524	AD_non_lesion	1.60149		AACCATGCACTCTGTC-1-SKN8090524	AD_non_lesion	0		0.712292	1.72427		0.194714	3.57956		1.76151	1.16213		1.11925	3.05786		0.849857	2.73761		0.924068	3.25254		66.1	92.5		2279	9718		11.4	17.6		233	1750		2.39	4.55		126
1.39414	0.438611	0.861012		AAACCTGCACCTCGGA-1-SKN8090524	AD_non_lesion	1.69933		AAAGTAGTCGGCGCTA-1-SKN8090524	AD_non_lesion	0		AACCATGTCAACACGT-1-SKN8090524	AD_non_lesion	0		1.26348	5.39297		1.89836	3.51115		0.472077	1.55777		1.6462	3.80865		1.18811	4.40496		1.29897	3.31879		66.1	81.7		2198	5198		13.2	15.6		268	790		1.84	3.07		104
1.38556	1.88808	0.410002		AAACCTGGTCAGAAGC-1-SKN8090524	AD_non_lesion	1.73359		AACGTTGTCATCTGTT-1-SKN8090524	AD_non_lesion	1.40581		AACTCCCAGAGTACCG-1-SKN8090524	AD_non_lesion	0		1.28689	2.69204		0.242634	3.21974		1.0997	1.73188		1.39771	4.74825		1.71335	3.67634		1.84821	2.86695		72.7	88.1		3048	7244		13.5	17.1		399	1228		3.06	3.89		92
1.79277	0.922764	0.36496		AAACCTGGTCGAACAG-1-SKN8090524	AD_non_lesion	1.00139		ACACTGAGTAGCAAAT-1-SKN8090524	AD_non_lesion	1.84001		AACTCTTTCGCAGGCT-1-SKN8090524	AD_non_lesion	0		1.05218	2.48809		1.82608	5.61313		1.20368	2.58597		0.609681	6.60513		0.614726	2.95534		0.539447	3.3171		83.5	92.4		5022	7931		6.16	14.8		314	1165		1.73	3.14		84
1.42722	0.604543	1.41945		AAACCTGTCTCCGGTT-1-SKN8090524	AD_non_lesion	0		ACATACGCAATGACCT-1-SKN8090524	AD_non_lesion	0		AACTTTCAGAGAACAG-1-SKN8090524	AD_non_lesion	0		0.685149	2.87646		0.838214	9.53278		0.463037	3.87809		0.227158	7.16479		0.633956	1.27176		0.389297	5.84366		65.5	89.4		2131	7057		4.77	9.27		92	678		2.6	3.45		46
1.66577	0.78454	0.498229		AAACGGGAGGAATTAC-1-SKN8090524	AD_non_lesion	0.918969		ACGAGCCGTGAAGGCT-1-SKN8090524	AD_non_lesion	1.612		AAGGTTCTCTCCGGTT-1-SKN8090524	AD_non_lesion	0																				68.3	94.4		2553	11042		9.43	15.1		230	1691		2.91	2.18		82
1.60705	0.665757	0.823721		AAACGGGAGTGGTAAT-1-SKN8090524	AD_non_lesion	0		ACGCCGACATTTGCCC-1-SKN8090524	AD_non_lesion	1.51538		ACACCCTCAAGTCTAC-1-SKN8090524	AD_non_lesion	0
1.23841	1.30896	0.706604		AAACGGGAGTGTTGAA-1-SKN8090524	AD_non_lesion	0		AGATTGCTCCTGCTTG-1-SKN8090524	AD_non_lesion	0		ACAGCCGAGAATGTGT-1-SKN8090524	AD_non_lesion	0
0.986134	1.20417	0.504304		AAACGGGCAGGGTTAG-1-SKN8090524	AD_non_lesion	0		ATCTACTAGACTTGAA-1-SKN8090524	AD_non_lesion	2.19746		ACGGAGAAGTATCGAA-1-SKN8090524	AD_non_lesion	2.87168
1.18254	0.847126	0.400382		AAACGGGCATGTTGAC-1-SKN8090524	AD_non_lesion	0		ATGCGATGTAATAGCA-1-SKN8090524	AD_non_lesion	1.38435		ACTGATGCAGGGCATA-1-SKN8090524	AD_non_lesion	0
0.757401	1.54432	0.686874		AAACGGGGTGCTAGCC-1-SKN8090524	AD_non_lesion	1.88931		CAACCAACAACTTGAC-1-SKN8090524	AD_non_lesion	1.55539		AGTGAGGCATCCCACT-1-SKN8090524	AD_non_lesion	0
1.0081	1.56429	0.611584		AAACGGGTCATGTCTT-1-SKN8090524	AD_non_lesion	0		CACAGTAGTTAGAACA-1-SKN8090524	AD_non_lesion	0		ATTTCTGGTGTAATGA-1-SKN8090524	AD_non_lesion	0
1.37108	0.558414	0.719503		AAACGGGTCTCGTATT-1-SKN8090524	AD_non_lesion	1.13353		CACATAGCACATTTCT-1-SKN8090524	AD_non_lesion	0		CAACCAAAGAGCCCAA-1-SKN8090524	AD_non_lesion	0
0.896694	1.24609	0.694438		AAAGATGAGAGCCTAG-1-SKN8090524	AD_non_lesion	1.26367		CACCAGGCATCACGTA-1-SKN8090524	AD_non_lesion	0		CACACAATCTGGAGCC-1-SKN8090524	AD_non_lesion	0
1.04095	0.630336	0.757101		AAAGATGAGGATGGAA-1-SKN8090524	AD_non_lesion	1.26907		CAGCATATCAAACCGT-1-SKN8090524	AD_non_lesion	0		CACTCCATCGGAAACG-1-SKN8090524	AD_non_lesion	0
0.762473	1.30583	0.435549		AAAGATGAGGGATCTG-1-SKN8090524	AD_non_lesion	0		CAGTAACCATGGTTGT-1-SKN8090524	AD_non_lesion	0		CAGCGACGTAGCGATG-1-SKN8090524	AD_non_lesion	0
0.997531	0.716152	0.702273		AAAGATGGTCAGGACA-1-SKN8090524	AD_non_lesion	1.69098		CATCAAGCACAGACAG-1-SKN8090524	AD_non_lesion	0		CAGCTAACAAACGTGG-1-SKN8090524	AD_non_lesion	0
0.980054	0.840115	0.434835		AAAGATGGTCTAGAGG-1-SKN8090524	AD_non_lesion	0		CATCCACAGGCAATTA-1-SKN8090524	AD_non_lesion	0		CATCCACTCATGCAAC-1-SKN8090524	AD_non_lesion	0
1.205	0.9016	0.444467		AAAGATGGTCTGCCAG-1-SKN8090524	AD_non_lesion	2.14693		CATTATCTCGGTGTCG-1-SKN8090524	AD_non_lesion	0		CATCGGGGTCTCAACA-1-SKN8090524	AD_non_lesion	0
0.708231	0.90412	0.46277		AAAGATGGTGGCCCTA-1-SKN8090524	AD_non_lesion	0		CCAATCCGTAGCGTAG-1-SKN8090524	AD_non_lesion	0		CATGCCTAGGCGACAT-1-SKN8090524	AD_non_lesion	0
1.02805	0.470577	0.4547		AAAGATGGTTAAGATG-1-SKN8090524	AD_non_lesion	0		CCAATCCTCAAGGCTT-1-SKN8090524	AD_non_lesion	0		CGAGCACAGCTGTCTA-1-SKN8090524	AD_non_lesion	0
0.960513	0.397643	0.355758		AAAGATGGTTACAGAA-1-SKN8090524	AD_non_lesion	1.31223		CCATGTCCATCAGTCA-1-SKN8090524	AD_non_lesion	0		CGTCACTAGTCGAGTG-1-SKN8090524	AD_non_lesion	2.20509
1.04802	0.312965	0.452057		AAAGCAAAGAGGTAGA-1-SKN8090524	AD_non_lesion	0.911606		CCTCTGACAGATGAGC-1-SKN8090524	AD_non_lesion	0		CGTCACTGTCTAGAGG-1-SKN8090524	AD_non_lesion	0
1.15744	0.27954	0.276061		AAAGCAAAGGAGTTTA-1-SKN8090524	AD_non_lesion	1.00974		CCTCTGAGTCGGCATC-1-SKN8090524	AD_non_lesion	0		CTACACCAGATATGCA-1-SKN8090524	AD_non_lesion	0
0.846584	0.30391	0.627968		AAAGCAACAATGGATA-1-SKN8090524	AD_non_lesion	1.18499		CGTAGCGCATATACCG-1-SKN8090524	AD_non_lesion	0		CTCTGGTTCCCTGACT-1-SKN8090524	AD_non_lesion	0
1.20018	0.278191	1.03836		AAAGCAACATAAAGGT-1-SKN8090524	AD_non_lesion	0		CGTCCATCACTATCTT-1-SKN8090524	AD_non_lesion	1.9935		CTGATCCGTATGGTTC-1-SKN8090524	AD_non_lesion	0
0.79152		0.507582		AAAGTAGAGGACTGGT-1-SKN8090524	AD_non_lesion	1.14581		CTAAGACCACGTCAGC-1-SKN8090524	AD_non_lesion	1.10546		CTTAACTGTGCAACGA-1-SKN8090524	AD_non_lesion	0
1.1325				AAAGTAGAGGGAGTAA-1-SKN8090524	AD_non_lesion	0.648146		CTACACCAGTTAGCGG-1-SKN8090524	AD_non_lesion	0		CTTGGCTTCACAACGT-1-SKN8090524	AD_non_lesion	2.29221
1.44597				AAAGTAGCAGACGCTC-1-SKN8090524	AD_non_lesion	0		CTCATTAAGGACAGCT-1-SKN8090524	AD_non_lesion	0.911073		GAAATGAAGCCAACAG-1-SKN8090524	AD_non_lesion	0
1.03616				AAAGTAGCAGGAATCG-1-SKN8090524	AD_non_lesion	0		CTCCTAGTCATGTGGT-1-SKN8090524	AD_non_lesion	1.64729		GAAATGACATGACATC-1-SKN8090524	AD_non_lesion	0
1.06673				AAAGTAGGTAGCGCAA-1-SKN8090524	AD_non_lesion	1.4295		CTCTAATGTGATGTGG-1-SKN8090524	AD_non_lesion	0		GAACATCAGTGTGAAT-1-SKN8090524	AD_non_lesion	2.78772
1.18354				AAAGTAGGTGAGTATA-1-SKN8090524	AD_non_lesion	1.51096		CTGAAGTGTAACGCGA-1-SKN8090524	AD_non_lesion	1.90497		GAACATCGTCTTCGTC-1-SKN8090524	AD_non_lesion	0
1.17123				AAAGTAGGTGTGTGCC-1-SKN8090524	AD_non_lesion	0		GAAGCAGAGATCCGAG-1-SKN8090524	AD_non_lesion	1.1157		GAATAAGAGAACTCGG-1-SKN8090524	AD_non_lesion	0
0.832413				AAATGCCAGCAGGTCA-1-SKN8090524	AD_non_lesion	1.10586		GAATGAAGTGCACTTA-1-SKN8090524	AD_non_lesion	1.7972		GAATGAAGTCGTCTTC-1-SKN8090524	AD_non_lesion	0
0.715341				AAATGCCAGCATGGCA-1-SKN8090524	AD_non_lesion	0.629737		GACCTGGGTAGCGCTC-1-SKN8090524	AD_non_lesion	0		GAGCAGACATTACCTT-1-SKN8090524	AD_non_lesion	0
0.924875				AAATGCCAGTCGTACT-1-SKN8090524	AD_non_lesion	0		GACGTGCTCGGCTACG-1-SKN8090524	AD_non_lesion	0		GAGGTGACAGTCCTTC-1-SKN8090524	AD_non_lesion	0
0.710645				AAATGCCCACACCGCA-1-SKN8090524	AD_non_lesion	0		GACGTTAAGAGTACAT-1-SKN8090524	AD_non_lesion	0		GATCGCGGTGCAGTAG-1-SKN8090524	AD_non_lesion	2.31739
				AAATGCCCAGTCGTGC-1-SKN8090524	AD_non_lesion	1.12041		GACTACAGTACAGTGG-1-SKN8090524	AD_non_lesion	0.929233		GATGAAACAAGTTCTG-1-SKN8090524	AD_non_lesion	0
				AAATGCCCATGCAACT-1-SKN8090524	AD_non_lesion	2.71148		GATCGATGTTCAGTAC-1-SKN8090524	AD_non_lesion	1.69569		GATGAGGTCCTTTCGG-1-SKN8090524	AD_non_lesion	0
				AAATGCCGTCAAGCGA-1-SKN8090524	AD_non_lesion	0.778787		GCAATCATCCTGTAGA-1-SKN8090524	AD_non_lesion	0		GCAGCCACAAGTAGTA-1-SKN8090524	AD_non_lesion	0
				AAATGCCGTCCGTCAG-1-SKN8090524	AD_non_lesion	1.38491		GCCTCTAGTGCGCTTG-1-SKN8090524	AD_non_lesion	0		GCATGTATCGGAATCT-1-SKN8090524	AD_non_lesion	0
				AAATGCCTCCAGGGCT-1-SKN8090524	AD_non_lesion	0		GCGGGTTGTAGAGCTG-1-SKN8090524	AD_non_lesion	0		GGAATAATCATGCATG-1-SKN8090524	AD_non_lesion	0
				AAATGCCTCGTGGACC-1-SKN8090524	AD_non_lesion	0		GCTCTGTGTCTCTTAT-1-SKN8090524	AD_non_lesion	0		GGCTGGTCAGATGGCA-1-SKN8090524	AD_non_lesion	0
				AACACGTAGTGACATA-1-SKN8090524	AD_non_lesion	1.24443		GGAAAGCAGATATGGT-1-SKN8090524	AD_non_lesion	0		GTAACGTGTTCAGACT-1-SKN8090524	AD_non_lesion	2.0012
				AACACGTCAACACCCG-1-SKN8090524	AD_non_lesion	1.69896		GGACATTCACCAACCG-1-SKN8090524	AD_non_lesion	1.64898		GTATTCTTCCACGACG-1-SKN8090524	AD_non_lesion	0
				AACACGTCACTTCTGC-1-SKN8090524	AD_non_lesion	0		GGCCGATGTTTAAGCC-1-SKN8090524	AD_non_lesion	2.26289		GTCAAGTTCGTCTGCT-1-SKN8090524	AD_non_lesion	2.04739
				AACACGTCAGCTGTAT-1-SKN8090524	AD_non_lesion	2.84443		GGGCATCTCATGCTCC-1-SKN8090524	AD_non_lesion	0		TACCTTACATTGAGCT-1-SKN8090524	AD_non_lesion	0
				AACACGTGTGCAACGA-1-SKN8090524	AD_non_lesion	0		GTAACGTTCCTGTACC-1-SKN8090524	AD_non_lesion	0		TAGCCGGTCCTTTCTC-1-SKN8090524	AD_non_lesion	0
				AACACGTTCCTTGGTC-1-SKN8090524	AD_non_lesion	0		GTATCTTGTTCACCTC-1-SKN8090524	AD_non_lesion	0		TAGTTGGGTATTCTCT-1-SKN8090524	AD_non_lesion	0
				AACCATGAGCTAGTTC-1-SKN8090524	AD_non_lesion	1.14319		GTCATTTAGGGATACC-1-SKN8090524	AD_non_lesion	1.62041		TATCAGGGTAAATGAC-1-SKN8090524	AD_non_lesion	2.29863
				AACCATGAGGTGGGTT-1-SKN8090524	AD_non_lesion	0		GTCGTAAGTGCGAAAC-1-SKN8090524	AD_non_lesion	0		TCACAAGTCTGCTTGC-1-SKN8090524	AD_non_lesion	0
				AACCATGAGTGTGGCA-1-SKN8090524	AD_non_lesion	1.1584		GTGCAGCGTACATCCA-1-SKN8090524	AD_non_lesion	0		TCTCTAACATCTGGTA-1-SKN8090524	AD_non_lesion	0
				AACCATGCAAATCCGT-1-SKN8090524	AD_non_lesion	1.27703		TAAGAGAGTAGCGCAA-1-SKN8090524	AD_non_lesion	1.36363		TCTGAGACATTGGGCC-1-SKN8090524	AD_non_lesion	0
				AACCATGCAATCGGTT-1-SKN8090524	AD_non_lesion	0		TCAGGTAGTGTCTGAT-1-SKN8090524	AD_non_lesion	0		TGCGCAGGTGTATGGG-1-SKN8090524	AD_non_lesion	0
				AACCATGCACCACCAG-1-SKN8090524	AD_non_lesion	1.48746		TGGTTAGAGCCAGTTT-1-SKN8090524	AD_non_lesion	0		TGGCTGGTCAACGGGA-1-SKN8090524	AD_non_lesion	2.32235
				AACCATGCATGGGAAC-1-SKN8090524	AD_non_lesion	0		TGTCCCACAGCATACT-1-SKN8090524	AD_non_lesion	0		TGGGCGTAGATGAGAG-1-SKN8090524	AD_non_lesion	2.12003
				AACCATGGTATAGGTA-1-SKN8090524	AD_non_lesion	1.85547		TTCCCAGCATATACCG-1-SKN8090524	AD_non_lesion	1.37236		TGGTTAGCAATCGGTT-1-SKN8090524	AD_non_lesion	0
				AACCATGGTCCGTTAA-1-SKN8090524	AD_non_lesion	0		ACAGCCGAGTCCGTAT-1-SKN8090525	AD_non_lesion	0.524637		TGTATTCCATGGTAGG-1-SKN8090524	AD_non_lesion	0
				AACCATGGTGGTCTCG-1-SKN8090524	AD_non_lesion	1.41388		ATGTGTGTCACGACTA-1-SKN8090525	AD_non_lesion	0		TGTTCCGCACATTTCT-1-SKN8090524	AD_non_lesion	2.35364
				AACCATGTCTTCGAGA-1-SKN8090524	AD_non_lesion	2.64115		CACAAACAGCGAAGGG-1-SKN8090525	AD_non_lesion	1.90692		TTAGTTCGTGCGGTAA-1-SKN8090524	AD_non_lesion	0
				AACCGCGAGGTACTCT-1-SKN8090524	AD_non_lesion	0		CAGAATCGTCTAGTGT-1-SKN8090525	AD_non_lesion	1.34819		TTCTCCTTCTTGTCAT-1-SKN8090524	AD_non_lesion	0
				AACCGCGCAATGAAAC-1-SKN8090524	AD_non_lesion	0		CAGAGAGCATACAGCT-1-SKN8090525	AD_non_lesion	1.41624		ACGGGCTGTACAAGTA-1-SKN8090526	AD_non_lesion	0
				AACCGCGCACATAACC-1-SKN8090524	AD_non_lesion	0		CATGACAAGAAACCGC-1-SKN8090525	AD_non_lesion	2.43341		AAACCTGAGAGGGCTT-1-SKN8090528	AD_lesion	0
				AACCGCGCATCTATGG-1-SKN8090524	AD_non_lesion	2.69571		CGACTTCTCTCGTATT-1-SKN8090525	AD_non_lesion	1.78554		AAACGGGAGAAGGACA-1-SKN8090528	AD_lesion	0
				AACCGCGGTGGAAAGA-1-SKN8090524	AD_non_lesion	1.11199		CGGGTCAAGGCATGGT-1-SKN8090525	AD_non_lesion	0.995615		AAACGGGTCAATCACG-1-SKN8090528	AD_lesion	0
				AACCGCGGTGGCTCCA-1-SKN8090524	AD_non_lesion	0		CTGGTCTGTCCAGTTA-1-SKN8090525	AD_non_lesion	1.14217		AAAGATGCACCGAATT-1-SKN8090528	AD_lesion	0
				AACGTTGCAATACGCT-1-SKN8090524	AD_non_lesion	0		GATGAAAAGCGTGAAC-1-SKN8090525	AD_non_lesion	1.75844		AAAGCAAGTTCCTCCA-1-SKN8090528	AD_lesion	0
				AACGTTGCATGATCCA-1-SKN8090524	AD_non_lesion	0.88196		GCACATATCCTTGACC-1-SKN8090525	AD_non_lesion	1.94016		AAAGTAGTCTAACTTC-1-SKN8090528	AD_lesion	0
				AACGTTGCATGCCTAA-1-SKN8090524	AD_non_lesion	1.83057		GGCAATTGTCCGTTAA-1-SKN8090525	AD_non_lesion	1.45924		AACACGTCAAAGTGCG-1-SKN8090528	AD_lesion	0
				AACGTTGTCTAACTCT-1-SKN8090524	AD_non_lesion	1.65959		GGGAATGGTCTAGCCG-1-SKN8090525	AD_non_lesion	2.30837		AACACGTCACCTCGGA-1-SKN8090528	AD_lesion	0
				AACGTTGTCTTACCGC-1-SKN8090524	AD_non_lesion	0		GGTGTTAGTTGAGGTG-1-SKN8090525	AD_non_lesion	1.32355		AACCATGAGTAGCCGA-1-SKN8090528	AD_lesion	1.79762
				AACTCAGAGAATAGGG-1-SKN8090524	AD_non_lesion	1.22186		TCAGGATTCCGTAGGC-1-SKN8090525	AD_non_lesion	2.44112		AACCATGAGTGGGCTA-1-SKN8090528	AD_lesion	0
				AACTCAGGTCTCATCC-1-SKN8090524	AD_non_lesion	0.62101		TCCACACCAGTGGAGT-1-SKN8090525	AD_non_lesion	1.52581		AACCATGCAAATTGCC-1-SKN8090528	AD_lesion	0
				AACTCAGGTGCGAAAC-1-SKN8090524	AD_non_lesion	0.952665		TCTCATAAGATCCCGC-1-SKN8090525	AD_non_lesion	3.27549		AACCATGCACCGAATT-1-SKN8090528	AD_lesion	2.17895
				AACTCAGGTGTGAATA-1-SKN8090524	AD_non_lesion	0		TCTGAGACAAAGCGGT-1-SKN8090525	AD_non_lesion	1.75502		AACCATGGTTACCAGT-1-SKN8090528	AD_lesion	0
				AACTCAGTCAAACCGT-1-SKN8090524	AD_non_lesion	0		TGCCAAACAAGCCGTC-1-SKN8090525	AD_non_lesion	2.03829		AACCATGTCATGTCCC-1-SKN8090528	AD_lesion	0
				AACTCAGTCTGATTCT-1-SKN8090524	AD_non_lesion	0		TGCCAAAGTAGCGCAA-1-SKN8090525	AD_non_lesion	2.04076		AACCATGTCTAACTGG-1-SKN8090528	AD_lesion	2.41907
				AACTCCCAGAAAGTGG-1-SKN8090524	AD_non_lesion	0		TGCCAAAGTCTGATCA-1-SKN8090525	AD_non_lesion	3.25091		AACCGCGAGTAAGTAC-1-SKN8090528	AD_lesion	0
				AACTCCCAGACTTGAA-1-SKN8090524	AD_non_lesion	1.13082		TGCCCATAGGCGACAT-1-SKN8090525	AD_non_lesion	1.93364		AACGTTGCAAGGTTCT-1-SKN8090528	AD_lesion	0
				AACTCCCAGCGTAGTG-1-SKN8090524	AD_non_lesion	0		TGCGCAGGTTACGTCA-1-SKN8090525	AD_non_lesion	1.74513		AACGTTGTCAGCATGT-1-SKN8090528	AD_lesion	0
				AACTCCCAGGGCACTA-1-SKN8090524	AD_non_lesion	0.819852		TGCTACCAGCACCGTC-1-SKN8090525	AD_non_lesion	1.52703		AACTCAGCATTCTCAT-1-SKN8090528	AD_lesion	0
				AACTCCCAGTCCGGTC-1-SKN8090524	AD_non_lesion	1.85033		TGCTGCTTCTGCAGTA-1-SKN8090525	AD_non_lesion	1.55267		AACTCAGTCGTCCGTT-1-SKN8090528	AD_lesion	2.12521
				AACTCCCCAACGCACC-1-SKN8090524	AD_non_lesion	0.981142		AACCGCGGTTATTCTC-1-SKN8090526	AD_non_lesion	0		AACTCCCCACCGTTGG-1-SKN8090528	AD_lesion	0
				AACTCCCCATCACAAC-1-SKN8090524	AD_non_lesion	1.0916		AACTCAGGTCTAAACC-1-SKN8090526	AD_non_lesion	0		AACTCCCTCACTTCAT-1-SKN8090528	AD_lesion	0
				AACTCCCGTACCAGTT-1-SKN8090524	AD_non_lesion	1.18736		ACGAGCCTCCACTGGG-1-SKN8090526	AD_non_lesion	1.83601		AACTCTTCATTAGCCA-1-SKN8090528	AD_lesion	0
				AACTCCCTCAGGATCT-1-SKN8090524	AD_non_lesion	0		ATGTGTGAGACTGGGT-1-SKN8090526	AD_non_lesion	0		AACTCTTGTTCAGACT-1-SKN8090528	AD_lesion	2.70516
				AACTCCCTCGGCATCG-1-SKN8090524	AD_non_lesion	1.08325		CAACCTCAGCACCGTC-1-SKN8090526	AD_non_lesion	0		AACTTTCGTTACGCGC-1-SKN8090528	AD_lesion	0
				AACTCTTCACGGCTAC-1-SKN8090524	AD_non_lesion	0		CAACCTCGTGCGATAG-1-SKN8090526	AD_non_lesion	0		AAGACCTAGTGGAGTC-1-SKN8090528	AD_lesion	0
				AACTCTTCAGGGTATG-1-SKN8090524	AD_non_lesion	0		CACACAATCAGCTTAG-1-SKN8090526	AD_non_lesion	1.89554		AAGCCGCAGGACAGCT-1-SKN8090528	AD_lesion	0
				AACTCTTCAGTGAGTG-1-SKN8090524	AD_non_lesion	0		CCTATTAGTAACGACG-1-SKN8090526	AD_non_lesion	0		AAGCCGCGTCGGCATC-1-SKN8090528	AD_lesion	0
				AACTCTTGTACTCTCC-1-SKN8090524	AD_non_lesion	0		CTCGTCAAGGATGTAT-1-SKN8090526	AD_non_lesion	0		AAGGCAGAGAGACTAT-1-SKN8090528	AD_lesion	0
				AACTCTTGTAGGCTGA-1-SKN8090524	AD_non_lesion	1.10627		CTCTAATGTGTCGCTG-1-SKN8090526	AD_non_lesion	0		AAGGTTCCATGTAGTC-1-SKN8090528	AD_lesion	2.23657
				AACTCTTGTCGATTGT-1-SKN8090524	AD_non_lesion	1.61668		GCGACCAGTAACGTTC-1-SKN8090526	AD_non_lesion	1.93705		AAGTCTGAGGATATAC-1-SKN8090528	AD_lesion	0
				AACTCTTTCGCGTTTC-1-SKN8090524	AD_non_lesion	1.09648		GCGCAGTAGGTGCTAG-1-SKN8090526	AD_non_lesion	0		ACACCAAAGCTAGTCT-1-SKN8090528	AD_lesion	2.09714
				AACTCTTTCGGTGTCG-1-SKN8090524	AD_non_lesion	0.785415		GCTCCTACAAGGCTCC-1-SKN8090526	AD_non_lesion	0		ACACCAAGTCTCTCTG-1-SKN8090528	AD_lesion	1.81937
				AACTCTTTCTACTATC-1-SKN8090524	AD_non_lesion	2.15927		GGCTCGATCTGCGGCA-1-SKN8090526	AD_non_lesion	0		ACACCAAGTTAAAGAC-1-SKN8090528	AD_lesion	2.33153
				AACTCTTTCTGCTTGC-1-SKN8090524	AD_non_lesion	0		GTCAAGTCAGCTGCAC-1-SKN8090526	AD_non_lesion	0		ACACCCTAGACTACAA-1-SKN8090528	AD_lesion	0
				AACTGGTAGCTAGCCC-1-SKN8090524	AD_non_lesion	0		GTCATTTAGTGTACTC-1-SKN8090526	AD_non_lesion	0		ACACCCTAGATATGGT-1-SKN8090528	AD_lesion	1.80777
				AACTGGTAGTGATCGG-1-SKN8090524	AD_non_lesion	0		GTGAAGGAGCTCCTCT-1-SKN8090526	AD_non_lesion	0		ACACCCTAGTTCGCAT-1-SKN8090528	AD_lesion	0
				AACTGGTAGTGCCATT-1-SKN8090524	AD_non_lesion	0.534599		GTGCTTCAGAACAATC-1-SKN8090526	AD_non_lesion	0		ACACCCTTCAAGGTAA-1-SKN8090528	AD_lesion	0
				AACTGGTGTACCGTAT-1-SKN8090524	AD_non_lesion	1.27313		TAAGTGCAGGAATGGA-1-SKN8090526	AD_non_lesion	2.14493		ACAGCCGCATTAACCG-1-SKN8090528	AD_lesion	0
				AACTGGTGTCCGTGAC-1-SKN8090524	AD_non_lesion	0		TGAGAGGCATATGGTC-1-SKN8090526	AD_non_lesion	0		ACAGCCGTCTAACTTC-1-SKN8090528	AD_lesion	0
				AACTGGTGTGCAGTAG-1-SKN8090524	AD_non_lesion	1.18028		TGAGGGATCTACCAGA-1-SKN8090526	AD_non_lesion	0		ACAGCTAGTATGAATG-1-SKN8090528	AD_lesion	1.9587
				AACTGGTTCAGTTGAC-1-SKN8090524	AD_non_lesion	0		TGCACCTCAGCCTTTC-1-SKN8090526	AD_non_lesion	0		ACATCAGGTGTCGCTG-1-SKN8090528	AD_lesion	0
				AACTGGTTCCGAAGAG-1-SKN8090524	AD_non_lesion	0		TGCCCATCATAGACTC-1-SKN8090526	AD_non_lesion	0		ACATGGTCAGTAAGCG-1-SKN8090528	AD_lesion	0
				AACTGGTTCCTCAACC-1-SKN8090524	AD_non_lesion	3.0072		TTCCCAGCATGCCCGA-1-SKN8090526	AD_non_lesion	0		ACATGGTGTTATCGGT-1-SKN8090528	AD_lesion	0
				AACTGGTTCGCCAGCA-1-SKN8090524	AD_non_lesion	0		TTGCGTCGTACCAGTT-1-SKN8090526	AD_non_lesion	2.03341		ACATGGTTCTGATACG-1-SKN8090528	AD_lesion	3.23125
				AACTGGTTCGGAAATA-1-SKN8090524	AD_non_lesion	0		AAACCTGAGAAGAAGC-1-SKN8090527	AD_non_lesion	0		ACCAGTAAGAATTCCC-1-SKN8090528	AD_lesion	0
				AACTTTCAGGGATGGG-1-SKN8090524	AD_non_lesion	0		AAACCTGAGACTTTCG-1-SKN8090527	AD_non_lesion	1.39157		ACCAGTAAGTTCGCGC-1-SKN8090528	AD_lesion	0
				AACTTTCAGTTCGCAT-1-SKN8090524	AD_non_lesion	0		AAACCTGAGGTGTGGT-1-SKN8090527	AD_non_lesion	0		ACCAGTATCGAGCCCA-1-SKN8090528	AD_lesion	2.41721
				AACTTTCCAAGCGTAG-1-SKN8090524	AD_non_lesion	0.963158		AAACCTGAGTTGTCGT-1-SKN8090527	AD_non_lesion	0		ACCCACTCACGAGGTA-1-SKN8090528	AD_lesion	0
				AACTTTCCACCATCCT-1-SKN8090524	AD_non_lesion	0		AAACCTGCACGGTAGA-1-SKN8090527	AD_non_lesion	1.21598		ACCCACTTCTGCAAGT-1-SKN8090528	AD_lesion	2.49821
				AACTTTCCAGCGAACA-1-SKN8090524	AD_non_lesion	0		AAACCTGGTTTAAGCC-1-SKN8090527	AD_non_lesion	1.27443		ACCTTTACAAGCCGCT-1-SKN8090528	AD_lesion	0
				AACTTTCCAGCTCGCA-1-SKN8090524	AD_non_lesion	0		AAACGGGAGCCGCCTA-1-SKN8090527	AD_non_lesion	2.42724		ACGAGCCAGATCTGAA-1-SKN8090528	AD_lesion	1.97403
				AACTTTCGTCAATACC-1-SKN8090524	AD_non_lesion	1.02714		AAACGGGCAACTGCTA-1-SKN8090527	AD_non_lesion	1.03551		ACGAGGAAGAAGGCCT-1-SKN8090528	AD_lesion	2.37547
				AACTTTCGTCCCTACT-1-SKN8090524	AD_non_lesion	0		AAACGGGTCAAACCGT-1-SKN8090527	AD_non_lesion	1.65993		ACGAGGACAAGTCTAC-1-SKN8090528	AD_lesion	1.92146
				AACTTTCGTCCCTTGT-1-SKN8090524	AD_non_lesion	0		AAAGCAACAATGGAGC-1-SKN8090527	AD_non_lesion	1.00599		ACGATACCAGATGGCA-1-SKN8090528	AD_lesion	2.13567
				AACTTTCTCCAGATCA-1-SKN8090524	AD_non_lesion	0		AAAGCAAGTACACCGC-1-SKN8090527	AD_non_lesion	1.82273		ACGATGTGTCCAACTA-1-SKN8090528	AD_lesion	0
				AACTTTCTCCGGGTGT-1-SKN8090524	AD_non_lesion	1.39738		AAAGTAGGTCCAGTAT-1-SKN8090527	AD_non_lesion	2.12213		ACGCAGCTCCACGACG-1-SKN8090528	AD_lesion	0
				AACTTTCTCCTCTAGC-1-SKN8090524	AD_non_lesion	0		AAAGTAGTCTATGTGG-1-SKN8090527	AD_non_lesion	3.42217		ACGCAGCTCTTGCCGT-1-SKN8090528	AD_lesion	0
				AACTTTCTCGGAGGTA-1-SKN8090524	AD_non_lesion	0		AAATGCCCAGCTGTAT-1-SKN8090527	AD_non_lesion	1.36994		ACGCCAGCAACGCACC-1-SKN8090528	AD_lesion	0
				AACTTTCTCTCTGAGA-1-SKN8090524	AD_non_lesion	0		AAATGCCGTCAGAAGC-1-SKN8090527	AD_non_lesion	0		ACGCCAGGTCTGCGGT-1-SKN8090528	AD_lesion	2.22434
				AAGACCTCAATAACGA-1-SKN8090524	AD_non_lesion	1.18028		AAATGCCTCTGCGACG-1-SKN8090527	AD_non_lesion	1.4422		ACGCCGAAGCAATCTC-1-SKN8090528	AD_lesion	0
				AAGACCTCAGGTGGAT-1-SKN8090524	AD_non_lesion	0		AACACGTCAGGAATGC-1-SKN8090527	AD_non_lesion	1.87749		ACGGAGACACCCATGG-1-SKN8090528	AD_lesion	1.93249
				AAGACCTCATCCGGGT-1-SKN8090524	AD_non_lesion	2.26276		AACCATGAGCGATATA-1-SKN8090527	AD_non_lesion	1.83057		ACGGGCTGTCGCATCG-1-SKN8090528	AD_lesion	0
				AAGACCTTCACAGGCC-1-SKN8090524	AD_non_lesion	0		AACCGCGAGCAGCGTA-1-SKN8090527	AD_non_lesion	1.0539		ACGGGTCAGGCATGTG-1-SKN8090528	AD_lesion	0
				AAGACCTTCTGCGACG-1-SKN8090524	AD_non_lesion	2.44752		AACCGCGAGTTTAGGA-1-SKN8090527	AD_non_lesion	0		ACGGGTCTCAACGGCC-1-SKN8090528	AD_lesion	0
				AAGCCGCAGCTGTCTA-1-SKN8090524	AD_non_lesion	1.13196		AACCGCGGTAATCACC-1-SKN8090527	AD_non_lesion	1.07753		ACGGGTCTCGTCTGCT-1-SKN8090528	AD_lesion	0
				AAGCCGCAGTGTTTGC-1-SKN8090524	AD_non_lesion	0		AACCGCGGTCGCTTTC-1-SKN8090527	AD_non_lesion	1.28814		ACGTCAAGTCAGAGGT-1-SKN8090528	AD_lesion	1.92146
				AAGCCGCCAAGCTGTT-1-SKN8090524	AD_non_lesion	1.32486		AACGTTGGTCTTGCGG-1-SKN8090527	AD_non_lesion	0		ACGTCAATCATCATTC-1-SKN8090528	AD_lesion	0
				AAGCCGCCACTGCCAG-1-SKN8090524	AD_non_lesion	0		AACTCAGTCTCCTATA-1-SKN8090527	AD_non_lesion	2.7925		ACTATCTGTATAGGTA-1-SKN8090528	AD_lesion	0
				AAGCCGCCAGTACACT-1-SKN8090524	AD_non_lesion	1.42421		AACTCCCAGAAACCGC-1-SKN8090527	AD_non_lesion	2.06502		ACTATCTTCTGTCAAG-1-SKN8090528	AD_lesion	0
				AAGCCGCGTTAAAGTG-1-SKN8090524	AD_non_lesion	0		AACTCCCCATCCTTGC-1-SKN8090527	AD_non_lesion	0		ACTGAACCAGCATACT-1-SKN8090528	AD_lesion	0
				AAGCCGCTCACGGTTA-1-SKN8090524	AD_non_lesion	0		AACTCCCTCATTGCCC-1-SKN8090527	AD_non_lesion	0		ACTGAACGTTCCATGA-1-SKN8090528	AD_lesion	0
				AAGGAGCAGCTAGTCT-1-SKN8090524	AD_non_lesion	0		AACTCTTCATGCGCAC-1-SKN8090527	AD_non_lesion	0		ACTGATGCAAGTCATC-1-SKN8090528	AD_lesion	1.77325
				AAGGAGCAGTTAAGTG-1-SKN8090524	AD_non_lesion	0		AACTCTTGTCTAACGT-1-SKN8090527	AD_non_lesion	0		ACTGCTCAGGGAGTAA-1-SKN8090528	AD_lesion	2.37326
				AAGGAGCCATCCGGGT-1-SKN8090524	AD_non_lesion	0		AACTCTTTCATACGGT-1-SKN8090527	AD_non_lesion	1.92695		ACTGCTCCAAGGTTCT-1-SKN8090528	AD_lesion	0
				AAGGAGCCATTCACTT-1-SKN8090524	AD_non_lesion	0		AACTCTTTCCCGACTT-1-SKN8090527	AD_non_lesion	0		ACTGTCCAGCTGCAAG-1-SKN8090528	AD_lesion	0
				AAGGAGCTCAAGGCTT-1-SKN8090524	AD_non_lesion	1.00533		AACTGGTCACACAGAG-1-SKN8090527	AD_non_lesion	2.18593		ACTGTCCTCTGTGCAA-1-SKN8090528	AD_lesion	1.66235
				AAGGAGCTCAGTACGT-1-SKN8090524	AD_non_lesion	0		AACTGGTCAGATCTGT-1-SKN8090527	AD_non_lesion	2.54452		ACTTACTAGAATTGTG-1-SKN8090528	AD_lesion	0
				AAGGAGCTCCTGCCAT-1-SKN8090524	AD_non_lesion	0		AACTGGTGTACAGTTC-1-SKN8090527	AD_non_lesion	0		ACTTTCAAGGATCGCA-1-SKN8090528	AD_lesion	0
				AAGGAGCTCTTCTGGC-1-SKN8090524	AD_non_lesion	0		AACTGGTGTCGAGTTT-1-SKN8090527	AD_non_lesion	1.52628		ACTTTCACAGACAGGT-1-SKN8090528	AD_lesion	0
				AAGGCAGAGAAGGACA-1-SKN8090524	AD_non_lesion	1.17484		AACTTTCAGAAGGGTA-1-SKN8090527	AD_non_lesion	2.80323		ACTTTCAGTGTAACGG-1-SKN8090528	AD_lesion	0
				AAGGCAGAGATCCCAT-1-SKN8090524	AD_non_lesion	0		AACTTTCAGAGGTACC-1-SKN8090527	AD_non_lesion	0		AGACGTTCATGGTCAT-1-SKN8090528	AD_lesion	0
				AAGGCAGAGCCACGTC-1-SKN8090524	AD_non_lesion	0		AACTTTCAGCAATCTC-1-SKN8090527	AD_non_lesion	1.71765		AGAGCTTAGCAACGGT-1-SKN8090528	AD_lesion	0
				AAGGCAGAGGCAAAGA-1-SKN8090524	AD_non_lesion	1.46021		AACTTTCAGCTAGCCC-1-SKN8090527	AD_non_lesion	2.51059		AGAGCTTGTAAGGATT-1-SKN8090528	AD_lesion	1.48613
				AAGGCAGCACGAGGTA-1-SKN8090524	AD_non_lesion	2.0062		AACTTTCGTAGCAAAT-1-SKN8090527	AD_non_lesion	2.71367		AGAGCTTTCAACGAAA-1-SKN8090528	AD_lesion	2.05744
				AAGGCAGCACTCTGTC-1-SKN8090524	AD_non_lesion	1.31681		AACTTTCGTCTCAACA-1-SKN8090527	AD_non_lesion	2.21484		AGAGCTTTCACGCATA-1-SKN8090528	AD_lesion	0
				AAGGCAGCAGACGCCT-1-SKN8090524	AD_non_lesion	0		AAGACCTAGGTAAACT-1-SKN8090527	AD_non_lesion	1.51843		AGATCTGCAACCGCCA-1-SKN8090528	AD_lesion	0
				AAGGCAGGTCCCGACA-1-SKN8090524	AD_non_lesion	0		AAGACCTCATCGTCGG-1-SKN8090527	AD_non_lesion	0		AGATCTGCAATCAGAA-1-SKN8090528	AD_lesion	1.5706
				AAGGCAGTCATTATCC-1-SKN8090524	AD_non_lesion	0		AAGCCGCCATCGACGC-1-SKN8090527	AD_non_lesion	1.36689		AGATCTGCAGGTCCAC-1-SKN8090528	AD_lesion	2.38258
				AAGGCAGTCCAAAGTC-1-SKN8090524	AD_non_lesion	0		AAGCCGCCATGACATC-1-SKN8090527	AD_non_lesion	0		AGATCTGCAGTTCATG-1-SKN8090528	AD_lesion	0
				AAGGCAGTCCGCGTTT-1-SKN8090524	AD_non_lesion	0		AAGCCGCCATTGGGCC-1-SKN8090527	AD_non_lesion	0.806786		AGATCTGCATACTCTT-1-SKN8090528	AD_lesion	0
				AAGGTTCAGCCACGCT-1-SKN8090524	AD_non_lesion	0.946641		AAGCCGCGTTCACGGC-1-SKN8090527	AD_non_lesion	1.23918		AGATTGCGTTCCCTTG-1-SKN8090528	AD_lesion	1.68201
				AAGGTTCCAAGAGTCG-1-SKN8090524	AD_non_lesion	1.38704		AAGCCGCTCAGCATGT-1-SKN8090527	AD_non_lesion	1.96633		AGCAGCCAGAATTCCC-1-SKN8090528	AD_lesion	2.93774
				AAGGTTCTCAGCATGT-1-SKN8090524	AD_non_lesion	1.43508		AAGCCGCTCCAATGGT-1-SKN8090527	AD_non_lesion	1.31781		AGCATACAGAACTCGG-1-SKN8090528	AD_lesion	0
				AAGGTTCTCATGGTCA-1-SKN8090524	AD_non_lesion	0		AAGGAGCAGTCAATAG-1-SKN8090527	AD_non_lesion	2.50817		AGCATACCAGTAACGG-1-SKN8090528	AD_lesion	2.34507
				AAGGTTCTCCAAGTAC-1-SKN8090524	AD_non_lesion	0		AAGGAGCCAGTCCTTC-1-SKN8090527	AD_non_lesion	0		AGCATACGTGCGAAAC-1-SKN8090528	AD_lesion	0
				AAGTCTGCAGGCAGTA-1-SKN8090524	AD_non_lesion	0.911428		AAGGCAGAGAGTTGGC-1-SKN8090527	AD_non_lesion	1.88078		AGCGGTCAGTCGTACT-1-SKN8090528	AD_lesion	2.54128
				AAGTCTGGTACCAGTT-1-SKN8090524	AD_non_lesion	0.627165		AAGGCAGCACGAAGCA-1-SKN8090527	AD_non_lesion	0		AGCGGTCGTATAAACG-1-SKN8090528	AD_lesion	0
				AAGTCTGGTCCGCTGA-1-SKN8090524	AD_non_lesion	0		AAGGCAGCATGGTCAT-1-SKN8090527	AD_non_lesion	1.37082		AGCGGTCGTCTAAACC-1-SKN8090528	AD_lesion	1.70465
				AAGTCTGGTCGGGTCT-1-SKN8090524	AD_non_lesion	1.01052		AAGGCAGTCAGTGCAT-1-SKN8090527	AD_non_lesion	0.983336		AGCGTATGTACTTGAC-1-SKN8090528	AD_lesion	2.31123
				AAGTCTGTCCAAACTG-1-SKN8090524	AD_non_lesion	0		AAGGTTCAGGGCTTCC-1-SKN8090527	AD_non_lesion	0		AGCTCCTGTTAAAGAC-1-SKN8090528	AD_lesion	1.13639
				AATCCAGAGCTACCTA-1-SKN8090524	AD_non_lesion	2.65058		AAGGTTCAGTGGGTTG-1-SKN8090527	AD_non_lesion	0		AGCTCCTGTTCTGTTT-1-SKN8090528	AD_lesion	0
				AATCCAGAGCTAGTCT-1-SKN8090524	AD_non_lesion	1.46055		AAGGTTCGTATAGGGC-1-SKN8090527	AD_non_lesion	1.48034		AGCTCTCTCGCTGATA-1-SKN8090528	AD_lesion	1.70889
				AATCCAGAGGAATCGC-1-SKN8090524	AD_non_lesion	1.2789		AAGGTTCGTCTACCTC-1-SKN8090527	AD_non_lesion	0.989452		AGCTTGAGTCACCTAA-1-SKN8090528	AD_lesion	0
				AATCCAGCAGCTATTG-1-SKN8090524	AD_non_lesion	1.01342		AAGGTTCGTTTAGCTG-1-SKN8090527	AD_non_lesion	1.38547		AGCTTGATCTGTCCGT-1-SKN8090528	AD_lesion	0
				AATCCAGGTAAACACA-1-SKN8090524	AD_non_lesion	1.78567		AAGGTTCTCCTATTCA-1-SKN8090527	AD_non_lesion	0		AGGCCGTGTTGACGTT-1-SKN8090528	AD_lesion	0
				AATCCAGGTAGCTAAA-1-SKN8090524	AD_non_lesion	0		AAGGTTCTCTAACTTC-1-SKN8090527	AD_non_lesion	1.7497		AGGCCGTTCCTAGTGA-1-SKN8090528	AD_lesion	0
				AATCCAGGTTACGGAG-1-SKN8090524	AD_non_lesion	0		AAGGTTCTCTGTCAAG-1-SKN8090527	AD_non_lesion	0		AGGGAGTCATCACCCT-1-SKN8090528	AD_lesion	0
				AATCCAGGTTGGTGGA-1-SKN8090524	AD_non_lesion	0		AAGTCTGTCACTGGGC-1-SKN8090527	AD_non_lesion	1.92133		AGGGAGTTCACGCGGT-1-SKN8090528	AD_lesion	0
				AATCCAGTCTAACGGT-1-SKN8090524	AD_non_lesion	1.06225		AATCCAGCACGACGAA-1-SKN8090527	AD_non_lesion	1.94986		AGGGATGCATCGGAAG-1-SKN8090528	AD_lesion	1.97778
				AATCGGTCAAGTTGTC-1-SKN8090524	AD_non_lesion	0		AATCCAGCACTATCTT-1-SKN8090527	AD_non_lesion	2.63033		AGGGTGACATAACCTG-1-SKN8090528	AD_lesion	0
				AATCGGTTCCGTAGGC-1-SKN8090524	AD_non_lesion	0		AATCCAGCATGCTGGC-1-SKN8090527	AD_non_lesion	1.45039		AGGGTGATCCAGTAGT-1-SKN8090528	AD_lesion	0
				AATCGGTTCTGGGCCA-1-SKN8090524	AD_non_lesion	0		AATCCAGTCACGACTA-1-SKN8090527	AD_non_lesion	0.950129		AGGTCCGTCGCGCCAA-1-SKN8090528	AD_lesion	0
				ACACCAACAGGTGGAT-1-SKN8090524	AD_non_lesion	0		AATCCAGTCCCGGATG-1-SKN8090527	AD_non_lesion	1.74474		AGTCTTTAGTGCGATG-1-SKN8090528	AD_lesion	1.92445
				ACACCAACAGTATCTG-1-SKN8090524	AD_non_lesion	0		AATCCAGTCCGTAGGC-1-SKN8090527	AD_non_lesion	0		AGTCTTTCATTATCTC-1-SKN8090528	AD_lesion	2.66756
				ACACCAATCGTCACGG-1-SKN8090524	AD_non_lesion	1.65835		AATCGGTAGTCCTCCT-1-SKN8090527	AD_non_lesion	0.764157		AGTCTTTGTCCAGTTA-1-SKN8090528	AD_lesion	1.80777
				ACACCAATCTACTATC-1-SKN8090524	AD_non_lesion	0		AATCGGTTCTAGAGTC-1-SKN8090527	AD_non_lesion	1.96299		AGTGAGGGTGATGTGG-1-SKN8090528	AD_lesion	0
				ACACCAATCTCGCATC-1-SKN8090524	AD_non_lesion	0		ACACCAAAGATTACCC-1-SKN8090527	AD_non_lesion	2.39336		AGTGAGGGTGTGACGA-1-SKN8090528	AD_lesion	1.85532
				ACACCCTAGCTCCCAG-1-SKN8090524	AD_non_lesion	0		ACACCAAAGTGGACGT-1-SKN8090527	AD_non_lesion	1.66582		AGTTGGTAGCGTGAAC-1-SKN8090528	AD_lesion	0
				ACACCCTAGTGTACGG-1-SKN8090524	AD_non_lesion	0.951005		ACACCAACAACACCCG-1-SKN8090527	AD_non_lesion	2.56458		ATAAGAGAGAGTGAGA-1-SKN8090528	AD_lesion	1.25653
				ACACCCTAGTTAACGA-1-SKN8090524	AD_non_lesion	2.05329		ACACCAACATCTCGCT-1-SKN8090527	AD_non_lesion	2.01048		ATAAGAGGTCCCTACT-1-SKN8090528	AD_lesion	0
				ACACCCTCACGCCAGT-1-SKN8090524	AD_non_lesion	0		ACACCAAGTAAGAGGA-1-SKN8090527	AD_non_lesion	1.85874		ATAAGAGGTTCGTCTC-1-SKN8090528	AD_lesion	2.20868
				ACACCCTCATGCATGT-1-SKN8090524	AD_non_lesion	0		ACACCCTAGGGTATCG-1-SKN8090527	AD_non_lesion	1.31372		ATAGACCAGTCATGCT-1-SKN8090528	AD_lesion	0
				ACACCCTGTCGAGATG-1-SKN8090524	AD_non_lesion	0		ACACCGGCATCGATGT-1-SKN8090527	AD_non_lesion	0		ATAGACCCATCCCATC-1-SKN8090528	AD_lesion	0
				ACACCCTGTGAGGGTT-1-SKN8090524	AD_non_lesion	0		ACACCGGGTCCGAAGA-1-SKN8090527	AD_non_lesion	1.27276		ATCATCTAGAGTACAT-1-SKN8090528	AD_lesion	0
				ACACCCTGTTGTGGAG-1-SKN8090524	AD_non_lesion	0		ACACCGGTCTTAGCCC-1-SKN8090527	AD_non_lesion	0		ATCATCTAGCAGACTG-1-SKN8090528	AD_lesion	0
				ACACCCTTCTGTCCGT-1-SKN8090524	AD_non_lesion	0		ACAGCCGAGAACAACT-1-SKN8090527	AD_non_lesion	1.94266		ATCATCTTCCCAAGAT-1-SKN8090528	AD_lesion	0
				ACACCCTTCTTAGAGC-1-SKN8090524	AD_non_lesion	0		ACAGCCGCACCCTATC-1-SKN8090527	AD_non_lesion	0		ATCATCTTCGGAGGTA-1-SKN8090528	AD_lesion	0
				ACACCCTTCTTCGAGA-1-SKN8090524	AD_non_lesion	1.36841		ACAGCTAGTCAGAGGT-1-SKN8090527	AD_non_lesion	0		ATCATGGAGGGATCTG-1-SKN8090528	AD_lesion	0
				ACACCGGAGAAACCGC-1-SKN8090524	AD_non_lesion	0		ACAGCTATCAGGTAAA-1-SKN8090527	AD_non_lesion	1.90294		ATCATGGGTGGGTATG-1-SKN8090528	AD_lesion	0
				ACACCGGAGACAGGCT-1-SKN8090524	AD_non_lesion	0.740093		ACATCAGGTATTACCG-1-SKN8090527	AD_non_lesion	2.64054		ATCCGAACAATGAAAC-1-SKN8090528	AD_lesion	1.71223
				ACACCGGAGTGCAAGC-1-SKN8090524	AD_non_lesion	0		ACATCAGGTCTAGTCA-1-SKN8090527	AD_non_lesion	1.99076		ATCGAGTAGACAAGCC-1-SKN8090528	AD_lesion	0
				ACACCGGAGTTAACGA-1-SKN8090524	AD_non_lesion	1.26285		ACATGGTGTGCACTTA-1-SKN8090527	AD_non_lesion	1.97778		ATCTACTTCAGTTCGA-1-SKN8090528	AD_lesion	1.69315
				ACACCGGCACCAGCAC-1-SKN8090524	AD_non_lesion	0		ACATGGTGTGGTCCGT-1-SKN8090527	AD_non_lesion	1.83468		ATGGGAGTCAACACAC-1-SKN8090528	AD_lesion	1.62629
				ACACCGGGTAGCTGCC-1-SKN8090524	AD_non_lesion	1.16931		ACATGGTTCAACCAAC-1-SKN8090527	AD_non_lesion	1.44331		ATGGGAGTCCGATATG-1-SKN8090528	AD_lesion	2.08966
				ACACCGGGTAGTGAAT-1-SKN8090524	AD_non_lesion	0		ACCAGTAGTGAACCTT-1-SKN8090527	AD_non_lesion	1.28492		ATGGGAGTCGGTTCGG-1-SKN8090528	AD_lesion	0
				ACACCGGGTCACTGGC-1-SKN8090524	AD_non_lesion	1.39089		ACCCACTCAGGACCCT-1-SKN8090527	AD_non_lesion	1.62334		ATTACTCAGACCCACC-1-SKN8090528	AD_lesion	0
				ACACCGGGTGTGACCC-1-SKN8090524	AD_non_lesion	0.82993		ACCCACTGTCAGAAGC-1-SKN8090527	AD_non_lesion	1.45692		ATTACTCAGTGCCAGA-1-SKN8090528	AD_lesion	0
				ACACCGGGTTTGACTG-1-SKN8090524	AD_non_lesion	0.915362		ACCCACTGTCATGCAT-1-SKN8090527	AD_non_lesion	2.02795		ATTACTCGTTCAGGCC-1-SKN8090528	AD_lesion	0.929141
				ACACCGGTCAGGCAAG-1-SKN8090524	AD_non_lesion	0.982394		ACCGTAACAAGAAAGG-1-SKN8090527	AD_non_lesion	1.66154		ATTACTCTCTCTAAGG-1-SKN8090528	AD_lesion	0
				ACACCGGTCAGGCCCA-1-SKN8090524	AD_non_lesion	0		ACCGTAACAATCTACG-1-SKN8090527	AD_non_lesion	2.35364		ATTATCCTCGTGGGAA-1-SKN8090528	AD_lesion	0
				ACACCGGTCCGAATGT-1-SKN8090524	AD_non_lesion	1.87049		ACCGTAATCCAAACTG-1-SKN8090527	AD_non_lesion	2.26856		ATTATCCTCTGAGGGA-1-SKN8090528	AD_lesion	0
				ACACCGGTCCTCAACC-1-SKN8090524	AD_non_lesion	0		ACCGTAATCTCCCTGA-1-SKN8090527	AD_non_lesion	1.82611		ATTGGACGTTACGGAG-1-SKN8090528	AD_lesion	0
				ACACCGGTCGCCAGCA-1-SKN8090524	AD_non_lesion	1.09928		ACCTTTAAGAAGATTC-1-SKN8090527	AD_non_lesion	1.83049		ATTGGTGCACATAACC-1-SKN8090528	AD_lesion	1.87328
				ACACCGGTCGCTTGTC-1-SKN8090524	AD_non_lesion	0		ACCTTTATCAATCACG-1-SKN8090527	AD_non_lesion	2.45967		ATTTCTGTCTGCAAGT-1-SKN8090528	AD_lesion	0
				ACACCGGTCTCCAACC-1-SKN8090524	AD_non_lesion	0		ACCTTTATCCTAGAAC-1-SKN8090527	AD_non_lesion	2.31451		CAACCTCAGCCAACAG-1-SKN8090528	AD_lesion	0
				ACACTGAAGGAGTACC-1-SKN8090524	AD_non_lesion	2.29582		ACGAGCCAGGGAAACA-1-SKN8090527	AD_non_lesion	1.56669		CAACCTCAGTATGACA-1-SKN8090528	AD_lesion	0
				ACACTGAAGTCCGGTC-1-SKN8090524	AD_non_lesion	0.743202		ACGAGCCCAAGACACG-1-SKN8090527	AD_non_lesion	0		CAACCTCCACAGACAG-1-SKN8090528	AD_lesion	1.97939
				ACACTGAAGTGGAGAA-1-SKN8090524	AD_non_lesion	1.2314		ACGAGCCCAGGTTTCA-1-SKN8090527	AD_non_lesion	1.04557		CAACTAGCAGTTTACG-1-SKN8090528	AD_lesion	1.08299
				ACACTGACAATCAGAA-1-SKN8090524	AD_non_lesion	0		ACGAGGACAACTGCTA-1-SKN8090527	AD_non_lesion	2.2514		CAACTAGGTCTCTTAT-1-SKN8090528	AD_lesion	0
				ACACTGACACTAAGTC-1-SKN8090524	AD_non_lesion	2.35364		ACGAGGATCTCGAGTA-1-SKN8090527	AD_non_lesion	2.56921		CAACTAGGTGTTTGTG-1-SKN8090528	AD_lesion	0
				ACACTGAGTCTCTTAT-1-SKN8090524	AD_non_lesion	0		ACGATACAGTTCCACA-1-SKN8090527	AD_non_lesion	1.57438		CAACTAGTCCACGACG-1-SKN8090528	AD_lesion	1.86817
				ACACTGAGTGTTGAGG-1-SKN8090524	AD_non_lesion	1.09166		ACGATACCACATGGGA-1-SKN8090527	AD_non_lesion	0		CAAGAAAAGTGAACAT-1-SKN8090528	AD_lesion	1.57666
				ACAGCCGAGAGTAATC-1-SKN8090524	AD_non_lesion	0.801194		ACGATACGTCATATGC-1-SKN8090527	AD_non_lesion	0		CAAGAAAGTTCAGTAC-1-SKN8090528	AD_lesion	1.96765
				ACAGCCGAGATATACG-1-SKN8090524	AD_non_lesion	0		ACGATACGTCCAACTA-1-SKN8090527	AD_non_lesion	0		CAAGATCAGAGGTAGA-1-SKN8090528	AD_lesion	0
				ACAGCCGAGGAGCGAG-1-SKN8090524	AD_non_lesion	0		ACGATGTAGAGCTATA-1-SKN8090527	AD_non_lesion	2.43507		CAAGTTGGTCGAAAGC-1-SKN8090528	AD_lesion	0
				ACAGCCGAGGTGGGTT-1-SKN8090524	AD_non_lesion	1.57524		ACGATGTAGCGGCTTC-1-SKN8090527	AD_non_lesion	1.7311		CACAAACAGCGCTTAT-1-SKN8090528	AD_lesion	0
				ACAGCCGCAAGAAAGG-1-SKN8090524	AD_non_lesion	0		ACGCAGCAGTTAAGTG-1-SKN8090527	AD_non_lesion	2.23826		CACACAATCACCACCT-1-SKN8090528	AD_lesion	0
				ACAGCCGCACGACTCG-1-SKN8090524	AD_non_lesion	0.930534		ACGCAGCTCTTGCCGT-1-SKN8090527	AD_non_lesion	1.77122		CACAGGCAGCGAGAAA-1-SKN8090528	AD_lesion	0
				ACAGCCGGTAGTAGTA-1-SKN8090524	AD_non_lesion	0.804253		ACGCCAGAGCCGATTT-1-SKN8090527	AD_non_lesion	1.64958		CACAGGCTCGCTGATA-1-SKN8090528	AD_lesion	0
				ACAGCCGGTCTGCCAG-1-SKN8090524	AD_non_lesion	1.80225		ACGCCAGCAAGCTGAG-1-SKN8090527	AD_non_lesion	1.40141		CACATAGAGGCGATAC-1-SKN8090528	AD_lesion	0
				ACAGCCGGTGTTTGGT-1-SKN8090524	AD_non_lesion	0.861094		ACGCCAGTCATGTAGC-1-SKN8090527	AD_non_lesion	0		CACCACTAGAGTGACC-1-SKN8090528	AD_lesion	0
				ACAGCCGGTTCTCATT-1-SKN8090524	AD_non_lesion	0.874071		ACGCCGAGTCATCGGC-1-SKN8090527	AD_non_lesion	2.1383		CACCACTCATATACCG-1-SKN8090528	AD_lesion	0
				ACAGCCGTCAACACGT-1-SKN8090524	AD_non_lesion	0		ACGCCGATCGGTGTTA-1-SKN8090527	AD_non_lesion	1.05475		CACCTTGAGAGGTACC-1-SKN8090528	AD_lesion	0
				ACAGCCGTCCTGTACC-1-SKN8090524	AD_non_lesion	0		ACGGAGAAGCGGCTTC-1-SKN8090527	AD_non_lesion	0		CACCTTGCACATGACT-1-SKN8090528	AD_lesion	0
				ACAGCCGTCCTTTACA-1-SKN8090524	AD_non_lesion	1.71149		ACGGAGAAGCTCCTCT-1-SKN8090527	AD_non_lesion	2.21593		CACCTTGGTACTCTCC-1-SKN8090528	AD_lesion	0
				ACAGCCGTCTCAAGTG-1-SKN8090524	AD_non_lesion	0		ACGGAGAGTTCACGGC-1-SKN8090527	AD_non_lesion	0		CACCTTGGTCATGCAT-1-SKN8090528	AD_lesion	1.53708
				ACAGCTAAGTACGACG-1-SKN8090524	AD_non_lesion	0		ACGGAGATCTGCGACG-1-SKN8090527	AD_non_lesion	1.71522		CACCTTGTCACCTTAT-1-SKN8090528	AD_lesion	0
				ACAGCTACAATGAAAC-1-SKN8090524	AD_non_lesion	1.59129		ACGGAGATCTGCTGTC-1-SKN8090527	AD_non_lesion	0		CACCTTGTCATATCGG-1-SKN8090528	AD_lesion	1.99295
				ACAGCTAGTCTAGCCG-1-SKN8090524	AD_non_lesion	0		ACGGCCAAGACAGAGA-1-SKN8090527	AD_non_lesion	1.2605		CACCTTGTCCTCATTA-1-SKN8090528	AD_lesion	0
				ACAGCTAGTTTGACAC-1-SKN8090524	AD_non_lesion	0		ACGGGCTAGGTCGGAT-1-SKN8090527	AD_non_lesion	2.41907		CACCTTGTCGGAGCAA-1-SKN8090528	AD_lesion	0
				ACAGCTATCACGACTA-1-SKN8090524	AD_non_lesion	0		ACGGGCTAGTACTTGC-1-SKN8090527	AD_non_lesion	2.1958		CACCTTGTCTCGGACG-1-SKN8090528	AD_lesion	0
				ACAGCTATCTGGGCCA-1-SKN8090524	AD_non_lesion	0		ACGGGCTCATGAAGTA-1-SKN8090527	AD_non_lesion	0		CACCTTGTCTCTGAGA-1-SKN8090528	AD_lesion	0
				ACATACGAGTATTGGA-1-SKN8090524	AD_non_lesion	1.62122		ACGGGCTGTCGCGTGT-1-SKN8090527	AD_non_lesion	1.66028		CACTCCATCACGCATA-1-SKN8090528	AD_lesion	0
				ACATACGCAAAGGCGT-1-SKN8090524	AD_non_lesion	0.907355		ACGGGCTGTGTCAATC-1-SKN8090527	AD_non_lesion	1.42325		CACTCCATCCAGGGCT-1-SKN8090528	AD_lesion	0
				ACATACGCATAGAAAC-1-SKN8090524	AD_non_lesion	0.846993		ACGGGTCGTTCCACGG-1-SKN8090527	AD_non_lesion	1.8338		CAGAGAGCAGTTCATG-1-SKN8090528	AD_lesion	1.76118
				ACATACGTCAAACCAC-1-SKN8090524	AD_non_lesion	0		ACTATCTAGTACGATA-1-SKN8090527	AD_non_lesion	1.96739		CAGATCAAGAGGTACC-1-SKN8090528	AD_lesion	1.64695
				ACATACGTCCAAGTAC-1-SKN8090524	AD_non_lesion	0.831465		ACTATCTGTCTAGCCG-1-SKN8090527	AD_non_lesion	2.04809		CAGATCACACACAGAG-1-SKN8090528	AD_lesion	1.57697
				ACATACGTCGGAGCAA-1-SKN8090524	AD_non_lesion	0		ACTATCTTCGCAAACT-1-SKN8090527	AD_non_lesion	3.00867		CAGCCGACAAGCGATG-1-SKN8090528	AD_lesion	0
				ACATACGTCGGCGCAT-1-SKN8090524	AD_non_lesion	0.65434		ACTGAACAGCCGTCGT-1-SKN8090527	AD_non_lesion	0		CAGCCGAGTAAGAGAG-1-SKN8090528	AD_lesion	0
				ACATCAGAGATGGCGT-1-SKN8090524	AD_non_lesion	0		ACTGAACCAATTGCTG-1-SKN8090527	AD_non_lesion	1.39134		CAGCTGGCACCGTTGG-1-SKN8090528	AD_lesion	1.93908
				ACATCAGAGCCACGCT-1-SKN8090524	AD_non_lesion	0		ACTGAACGTACAGACG-1-SKN8090527	AD_non_lesion	1.5345		CAGCTGGCATACTACG-1-SKN8090528	AD_lesion	0
				ACATCAGAGGATCGCA-1-SKN8090524	AD_non_lesion	1.28322		ACTGAACTCTGTCTAT-1-SKN8090527	AD_non_lesion	0		CAGCTGGGTTACCGAT-1-SKN8090528	AD_lesion	0
				ACATCAGCACAGTCGC-1-SKN8090524	AD_non_lesion	0		ACTGAGTAGGATGGAA-1-SKN8090527	AD_non_lesion	0		CAGGTGCAGAGTGAGA-1-SKN8090528	AD_lesion	0
				ACATCAGGTAATCGTC-1-SKN8090524	AD_non_lesion	0		ACTGAGTCACCTCGGA-1-SKN8090527	AD_non_lesion	0.811069		CAGGTGCAGTGTCCAT-1-SKN8090528	AD_lesion	0
				ACATCAGGTCATTAGC-1-SKN8090524	AD_non_lesion	0		ACTGATGCATTATCTC-1-SKN8090527	AD_non_lesion	1.99113		CAGGTGCTCTCGCATC-1-SKN8090528	AD_lesion	0
				ACATCAGGTGTGCCTG-1-SKN8090524	AD_non_lesion	1.15915		ACTGATGGTCTTGCGG-1-SKN8090527	AD_non_lesion	0		CAGTAACTCACCCGAG-1-SKN8090528	AD_lesion	0
				ACATCAGTCAACGGGA-1-SKN8090524	AD_non_lesion	1.41165		ACTGATGTCTCTGCTG-1-SKN8090527	AD_non_lesion	2.33247		CAGTAACTCGATCCCT-1-SKN8090528	AD_lesion	0
				ACATCAGTCAGCATGT-1-SKN8090524	AD_non_lesion	0		ACTGCTCAGAGAACAG-1-SKN8090527	AD_non_lesion	2.06132		CATATGGAGCGTTCCG-1-SKN8090528	AD_lesion	0
				ACATCAGTCTTAGAGC-1-SKN8090524	AD_non_lesion	1.92195		ACTGCTCCAGTCAGCC-1-SKN8090527	AD_non_lesion	0		CATATGGGTGATAAGT-1-SKN8090528	AD_lesion	2.21302
				ACATCAGTCTTTCCTC-1-SKN8090524	AD_non_lesion	0.729423		ACTGCTCTCAATCTCT-1-SKN8090527	AD_non_lesion	2.1587		CATATTCCACCTCGGA-1-SKN8090528	AD_lesion	2.02595
				ACATGGTCAGCTGCTG-1-SKN8090524	AD_non_lesion	0		ACTGTCCCACGGTGTC-1-SKN8090527	AD_non_lesion	0		CATCAGATCAACACTG-1-SKN8090528	AD_lesion	0
				ACATGGTGTAAAGTCA-1-SKN8090524	AD_non_lesion	0		ACTGTCCCATGATCCA-1-SKN8090527	AD_non_lesion	0		CATCCACCATCCCACT-1-SKN8090528	AD_lesion	0
				ACATGGTGTCGAGTTT-1-SKN8090524	AD_non_lesion	0		ACTTACTAGCTAGCCC-1-SKN8090527	AD_non_lesion	0.947317		CATCGGGGTTCGGGCT-1-SKN8090528	AD_lesion	2.36405
				ACATGGTGTGGTCTCG-1-SKN8090524	AD_non_lesion	1.42421		ACTTACTAGCTCCTTC-1-SKN8090527	AD_non_lesion	1.24058		CATCGGGTCAGAAATG-1-SKN8090528	AD_lesion	0
				ACCAGTAAGCTAGCCC-1-SKN8090524	AD_non_lesion	1.04116		ACTTACTGTAGCGCAA-1-SKN8090527	AD_non_lesion	1.90578		CATGACACATTGGGCC-1-SKN8090528	AD_lesion	2.09965
				ACCAGTAAGGCTACGA-1-SKN8090524	AD_non_lesion	0		ACTTGTTAGAGTAATC-1-SKN8090527	AD_non_lesion	2.94334		CATGACAGTACTTAGC-1-SKN8090528	AD_lesion	0
				ACCAGTACAAGGTTTC-1-SKN8090524	AD_non_lesion	0		ACTTGTTAGAGTGACC-1-SKN8090527	AD_non_lesion	2.29831		CATGACAGTAGCTGCC-1-SKN8090528	AD_lesion	0
				ACCAGTACACACTGCG-1-SKN8090524	AD_non_lesion	0		ACTTGTTAGATGCCTT-1-SKN8090527	AD_non_lesion	0		CATGCCTGTATTAGCC-1-SKN8090528	AD_lesion	1.82633
				ACCAGTACACATAACC-1-SKN8090524	AD_non_lesion	0.897511		ACTTGTTAGGCGCTCT-1-SKN8090527	AD_non_lesion	0		CATGCCTGTCCGAGTC-1-SKN8090528	AD_lesion	0
				ACCAGTAGTAGCCTAT-1-SKN8090524	AD_non_lesion	1.04366		ACTTGTTCAATCAGAA-1-SKN8090527	AD_non_lesion	0		CATGCCTTCATCACCC-1-SKN8090528	AD_lesion	1.89003
				ACCAGTATCATTCACT-1-SKN8090524	AD_non_lesion	0.976682		ACTTGTTCATCGGAAG-1-SKN8090527	AD_non_lesion	2.39156		CATGGCGAGAACAACT-1-SKN8090528	AD_lesion	2.03053
				ACCCACTAGAACAATC-1-SKN8090524	AD_non_lesion	0		ACTTGTTGTGTCCTCT-1-SKN8090527	AD_non_lesion	2.23306		CATGGCGCAGTAAGCG-1-SKN8090528	AD_lesion	1.725
				ACCCACTAGCGTGTCC-1-SKN8090524	AD_non_lesion	0		ACTTGTTTCCCGACTT-1-SKN8090527	AD_non_lesion	2.20115		CATGGCGGTACCATCA-1-SKN8090528	AD_lesion	1.73416
				ACCCACTCAAGCGCTC-1-SKN8090524	AD_non_lesion	0		ACTTTCAAGTCCTCCT-1-SKN8090527	AD_non_lesion	2.18962		CATTCGCTCTCACATT-1-SKN8090528	AD_lesion	0
				ACCCACTCAGATCGGA-1-SKN8090524	AD_non_lesion	1.79093		ACTTTCATCTACCTGC-1-SKN8090527	AD_non_lesion	1.62974		CCACCTAGTACAGCAG-1-SKN8090528	AD_lesion	0
				ACCCACTCATCTCGCT-1-SKN8090524	AD_non_lesion	0		AGAATAGTCTACTATC-1-SKN8090527	AD_non_lesion	0		CCACGGATCGGAGCAA-1-SKN8090528	AD_lesion	2.28902
				ACCCACTGTCCGAACC-1-SKN8090524	AD_non_lesion	1.74725		AGAATAGTCTCTGTCG-1-SKN8090527	AD_non_lesion	0		CCACGGATCTTCGGTC-1-SKN8090528	AD_lesion	1.72009
				ACCCACTTCGTGGGAA-1-SKN8090524	AD_non_lesion	1.32304		AGACGTTAGCCTATGT-1-SKN8090527	AD_non_lesion	1.3069		CCACTACAGATCTGCT-1-SKN8090528	AD_lesion	0
				ACCCACTTCTCCGGTT-1-SKN8090524	AD_non_lesion	1.01949		AGACGTTAGTGTCCCG-1-SKN8090527	AD_non_lesion	0		CCCAGTTTCGAACGGA-1-SKN8090528	AD_lesion	2.65826
				ACCGTAAAGACCTAGG-1-SKN8090524	AD_non_lesion	0		AGACGTTAGTTGTAGA-1-SKN8090527	AD_non_lesion	2.58391		CCCTCCTCATACTACG-1-SKN8090528	AD_lesion	0
				ACCGTAAAGAGCTGCA-1-SKN8090524	AD_non_lesion	1.33571		AGACGTTGTAAATGTG-1-SKN8090527	AD_non_lesion	2.50318		CCCTCCTGTTGGTAAA-1-SKN8090528	AD_lesion	0
				ACCGTAAAGGCACATG-1-SKN8090524	AD_non_lesion	0		AGACGTTTCTGAGGGA-1-SKN8090527	AD_non_lesion	1.72236		CCGGGATTCTAACTCT-1-SKN8090528	AD_lesion	0
				ACCGTAACAAATACAG-1-SKN8090524	AD_non_lesion	0		AGAGCGAAGATCCCAT-1-SKN8090527	AD_non_lesion	0		CCGGTAGTCCAGAAGG-1-SKN8090528	AD_lesion	2.16653
				ACCGTAACATCACAAC-1-SKN8090524	AD_non_lesion	1.21199		AGAGCGAAGTGGAGTC-1-SKN8090527	AD_non_lesion	1.26779		CCGGTAGTCCTGTAGA-1-SKN8090528	AD_lesion	1.80862
				ACCGTAAGTACGCTGC-1-SKN8090524	AD_non_lesion	0		AGAGCGATCGGTGTCG-1-SKN8090527	AD_non_lesion	0		CCGTACTGTGGTCTCG-1-SKN8090528	AD_lesion	0
				ACCGTAAGTCATACTG-1-SKN8090524	AD_non_lesion	0		AGAGCTTCACTAAGTC-1-SKN8090527	AD_non_lesion	1.662		CCGTTCACAGGAACGT-1-SKN8090528	AD_lesion	0
				ACCGTAAGTCGGCTCA-1-SKN8090524	AD_non_lesion	0		AGAGCTTCATTAACCG-1-SKN8090527	AD_non_lesion	1.45151		CCGTTCATCAGTGCAT-1-SKN8090528	AD_lesion	0
				ACCTTTACATTAGGCT-1-SKN8090524	AD_non_lesion	1.14435		AGAGCTTGTCCAGTGC-1-SKN8090527	AD_non_lesion	0		CCTAAAGAGGAACTGC-1-SKN8090528	AD_lesion	2.19085
				ACCTTTAGTGCAACTT-1-SKN8090524	AD_non_lesion	0		AGAGCTTTCACGACTA-1-SKN8090527	AD_non_lesion	0		CCTAAAGCACAGCGTC-1-SKN8090528	AD_lesion	1.91749
				ACCTTTAGTTCCATGA-1-SKN8090524	AD_non_lesion	0		AGAGCTTTCTGGCGTG-1-SKN8090527	AD_non_lesion	0		CCTAGCTTCTGGCGTG-1-SKN8090528	AD_lesion	0
				ACCTTTATCAATACCG-1-SKN8090524	AD_non_lesion	1.33654		AGAGTGGAGAAGGTGA-1-SKN8090527	AD_non_lesion	0		CCTATTAAGTACGACG-1-SKN8090528	AD_lesion	2.33405
				ACGAGCCAGTGTTAGA-1-SKN8090524	AD_non_lesion	1.35546		AGATCTGCACAGCGTC-1-SKN8090527	AD_non_lesion	0		CCTATTAGTGGTCTCG-1-SKN8090528	AD_lesion	2.26856
				ACGAGCCCAAGACACG-1-SKN8090524	AD_non_lesion	1.76598		AGATCTGGTACAGTGG-1-SKN8090527	AD_non_lesion	1.30778		CCTCAGTGTGTCCTCT-1-SKN8090528	AD_lesion	1.88551
				ACGAGCCCAATTCCTT-1-SKN8090524	AD_non_lesion	0		AGATTGCAGCTACCGC-1-SKN8090527	AD_non_lesion	0		CCTCAGTTCTGGAGCC-1-SKN8090528	AD_lesion	0
				ACGAGCCCACTAGTAC-1-SKN8090524	AD_non_lesion	0		AGATTGCCAGTTCCCT-1-SKN8090527	AD_non_lesion	0		CCTCTGAAGCTGAAAT-1-SKN8090528	AD_lesion	0
				ACGAGCCCAGATTGCT-1-SKN8090524	AD_non_lesion	0		AGCAGCCAGCGTCAAG-1-SKN8090527	AD_non_lesion	1.83468		CCTCTGAAGTTACCCA-1-SKN8090528	AD_lesion	2.17825
				ACGAGCCGTACAGTTC-1-SKN8090524	AD_non_lesion	0		AGCAGCCAGGCGTACA-1-SKN8090527	AD_non_lesion	2.35149		CCTCTGACAAAGCAAT-1-SKN8090528	AD_lesion	0
				ACGAGCCGTCAACTGT-1-SKN8090524	AD_non_lesion	0		AGCAGCCTCCCACTTG-1-SKN8090527	AD_non_lesion	2.26655		CCTCTGATCGGCTACG-1-SKN8090528	AD_lesion	0
				ACGAGCCGTCTCATCC-1-SKN8090524	AD_non_lesion	0		AGCATACAGTATGACA-1-SKN8090527	AD_non_lesion	2.69631		CCTTACGGTGTAACGG-1-SKN8090528	AD_lesion	0
				ACGAGCCGTTCCGGCA-1-SKN8090524	AD_non_lesion	0.621329		AGCATACCACAGATTC-1-SKN8090527	AD_non_lesion	2.69609		CCTTACGTCGCTAGCG-1-SKN8090528	AD_lesion	1.59457
				ACGAGCCTCCTTTACA-1-SKN8090524	AD_non_lesion	0		AGCATACCAGTGGAGT-1-SKN8090527	AD_non_lesion	0		CCTTTCTTCCTCATTA-1-SKN8090528	AD_lesion	1.81204
				ACGAGCCTCTTGAGGT-1-SKN8090524	AD_non_lesion	0		AGCATACCATCCTAGA-1-SKN8090527	AD_non_lesion	0		CCTTTCTTCTGCTGTC-1-SKN8090528	AD_lesion	0
				ACGAGCCTCTTTCCTC-1-SKN8090524	AD_non_lesion	1.36689		AGCATACCATGCTGGC-1-SKN8090527	AD_non_lesion	2.07217		CGAACATCATCGACGC-1-SKN8090528	AD_lesion	0
				ACGAGGACACGCCAGT-1-SKN8090524	AD_non_lesion	0		AGCATACGTAGTAGTA-1-SKN8090527	AD_non_lesion	2.06342		CGAACATGTACTTCTT-1-SKN8090528	AD_lesion	2.26934
				ACGAGGACAGACGCCT-1-SKN8090524	AD_non_lesion	0.931185		AGCCTAACAGTCTTCC-1-SKN8090527	AD_non_lesion	2.38392		CGACTTCGTCAGAATA-1-SKN8090528	AD_lesion	0
				ACGAGGACATGACGGA-1-SKN8090524	AD_non_lesion	0		AGCCTAATCGTACGGC-1-SKN8090527	AD_non_lesion	0		CGAGAAGCACAACTGT-1-SKN8090528	AD_lesion	0
				ACGAGGATCACAAACC-1-SKN8090524	AD_non_lesion	0		AGCGGTCAGATGTAAC-1-SKN8090527	AD_non_lesion	1.37854		CGAGCACAGAAGATTC-1-SKN8090528	AD_lesion	1.45793
				ACGATACAGCCCAGCT-1-SKN8090524	AD_non_lesion	1.27406		AGCGGTCAGCAGACTG-1-SKN8090527	AD_non_lesion	1.55701		CGATCGGGTAACGACG-1-SKN8090528	AD_lesion	1.55864
				ACGATACAGCGTTCCG-1-SKN8090524	AD_non_lesion	1.09002		AGCGGTCAGCGGCTTC-1-SKN8090527	AD_non_lesion	0		CGATGGCGTACATCCA-1-SKN8090528	AD_lesion	1.90036
				ACGATACAGCTGGAAC-1-SKN8090524	AD_non_lesion	1.20458		AGCGGTCAGTGAATTG-1-SKN8090527	AD_non_lesion	0		CGATGTAAGCCACGCT-1-SKN8090528	AD_lesion	0
				ACGATACCAAGTCTAC-1-SKN8090524	AD_non_lesion	0		AGCGTATAGCGATGAC-1-SKN8090527	AD_non_lesion	1.07036		CGATGTACATGACGGA-1-SKN8090528	AD_lesion	0
				ACGATACCACATGACT-1-SKN8090524	AD_non_lesion	0		AGCGTATTCATTGCCC-1-SKN8090527	AD_non_lesion	2.37791		CGATTGATCCCTAACC-1-SKN8090528	AD_lesion	0.96396
				ACGATACCACATGGGA-1-SKN8090524	AD_non_lesion	0		AGCGTATTCCGCGCAA-1-SKN8090527	AD_non_lesion	0.997483		CGATTGATCTCGAGTA-1-SKN8090528	AD_lesion	2.47547
				ACGATACCACGGACAA-1-SKN8090524	AD_non_lesion	2.03833		AGCGTATTCTTTCCTC-1-SKN8090527	AD_non_lesion	1.93718		CGCCAAGAGACAAGCC-1-SKN8090528	AD_lesion	1.85441
				ACGATACGTGTTCTTT-1-SKN8090524	AD_non_lesion	2.14095		AGCTCCTCAGATCTGT-1-SKN8090527	AD_non_lesion	0		CGCCAAGAGGTGCAAC-1-SKN8090528	AD_lesion	0
				ACGATACTCAGCACAT-1-SKN8090524	AD_non_lesion	0		AGCTCCTCAGTCCTTC-1-SKN8090527	AD_non_lesion	1.32122		CGCGGTAAGAGAGCTC-1-SKN8090528	AD_lesion	2.18034
				ACGATGTAGCGTTCCG-1-SKN8090524	AD_non_lesion	1.53108		AGCTCCTTCAACGAAA-1-SKN8090527	AD_non_lesion	1.65273		CGCGGTACACTTAACG-1-SKN8090528	AD_lesion	0
				ACGATGTAGGAGTCTG-1-SKN8090524	AD_non_lesion	0		AGCTCCTTCGCTAGCG-1-SKN8090527	AD_non_lesion	2.23816		CGCGGTATCGTCTGAA-1-SKN8090528	AD_lesion	0
				ACGATGTCACAGAGGT-1-SKN8090524	AD_non_lesion	0		AGCTCTCCACCGAAAG-1-SKN8090527	AD_non_lesion	2.27965		CGCGTTTAGATGTTAG-1-SKN8090528	AD_lesion	1.7141
				ACGATGTCACGGTGTC-1-SKN8090524	AD_non_lesion	1.65478		AGCTCTCTCTAACTGG-1-SKN8090527	AD_non_lesion	1.95453		CGCGTTTGTTGTCTTT-1-SKN8090528	AD_lesion	0
				ACGATGTCATATACCG-1-SKN8090524	AD_non_lesion	0.995651		AGCTTGAAGCCTATGT-1-SKN8090527	AD_non_lesion	0		CGCGTTTTCTTCGGTC-1-SKN8090528	AD_lesion	0
				ACGATGTGTGAGCGAT-1-SKN8090524	AD_non_lesion	0		AGCTTGAGTTGTGGAG-1-SKN8090527	AD_non_lesion	0		CGCTATCAGTGCCAGA-1-SKN8090528	AD_lesion	2.29141
				ACGATGTTCCGCATAA-1-SKN8090524	AD_non_lesion	0		AGCTTGATCAGGCGAA-1-SKN8090527	AD_non_lesion	0		CGCTGGAAGATCCGAG-1-SKN8090528	AD_lesion	1.61361
				ACGCAGCCAAGTCTGT-1-SKN8090524	AD_non_lesion	0		AGCTTGATCTGCGTAA-1-SKN8090527	AD_non_lesion	1.52769		CGCTGGAAGCTAGTGG-1-SKN8090528	AD_lesion	1.72766
				ACGCAGCGTAGGGACT-1-SKN8090524	AD_non_lesion	0		AGGCCACCAGGATTGG-1-SKN8090527	AD_non_lesion	0		CGCTGGAGTCGGCTCA-1-SKN8090528	AD_lesion	0
				ACGCAGCGTCCGAATT-1-SKN8090524	AD_non_lesion	0		AGGCCGTAGTACGTTC-1-SKN8090527	AD_non_lesion	1.70649		CGCTGGAGTTTGCATG-1-SKN8090528	AD_lesion	0
				ACGCAGCGTCTACCTC-1-SKN8090524	AD_non_lesion	0.855845		AGGCCGTAGTTTGCGT-1-SKN8090527	AD_non_lesion	1.6183		CGGACACTCTTGGGTA-1-SKN8090528	AD_lesion	0
				ACGCAGCGTTCCCTTG-1-SKN8090524	AD_non_lesion	1.16783		AGGGAGTAGACCCACC-1-SKN8090527	AD_non_lesion	0		CGGACGTAGAGCTGCA-1-SKN8090528	AD_lesion	0
				ACGCAGCTCACCACCT-1-SKN8090524	AD_non_lesion	2.27298		AGGGAGTCAATGACCT-1-SKN8090527	AD_non_lesion	0		CGGACGTCAGTAACGG-1-SKN8090528	AD_lesion	2.57985
				ACGCAGCTCATCGGAT-1-SKN8090524	AD_non_lesion	0		AGGGAGTGTCCGAATT-1-SKN8090527	AD_non_lesion	1.02622		CGGACGTTCCTTTCTC-1-SKN8090528	AD_lesion	0
				ACGCAGCTCCTCAACC-1-SKN8090524	AD_non_lesion	0		AGGGAGTGTCTAAAGA-1-SKN8090527	AD_non_lesion	1.97795		CGGACTGAGAGGTAGA-1-SKN8090528	AD_lesion	2.1741
				ACGCCAGAGACTAGAT-1-SKN8090524	AD_non_lesion	0		AGGGAGTGTCTCCACT-1-SKN8090527	AD_non_lesion	1.32466		CGGAGCTAGCACACAG-1-SKN8090528	AD_lesion	0
				ACGCCAGAGCCCGAAA-1-SKN8090524	AD_non_lesion	1.21657		AGGGAGTGTCTGGAGA-1-SKN8090527	AD_non_lesion	1.11501		CGGAGCTCAACACGCC-1-SKN8090528	AD_lesion	0
				ACGCCAGAGCTTATCG-1-SKN8090524	AD_non_lesion	0		AGGGAGTTCCAGTATG-1-SKN8090527	AD_non_lesion	1.35931		CGGAGCTTCGACAGCC-1-SKN8090528	AD_lesion	0
				ACGCCAGGTCATTAGC-1-SKN8090524	AD_non_lesion	0		AGGGATGAGATGCGAC-1-SKN8090527	AD_non_lesion	1.58278		CGGAGTCAGCTAGCCC-1-SKN8090528	AD_lesion	1.69969
				ACGCCAGTCAACGGCC-1-SKN8090524	AD_non_lesion	1.51399		AGGGATGGTATTCTCT-1-SKN8090527	AD_non_lesion	1.9057		CGGAGTCAGCTCCTTC-1-SKN8090528	AD_lesion	0
				ACGCCAGTCCAAAGTC-1-SKN8090524	AD_non_lesion	0		AGGGATGTCCACGTTC-1-SKN8090527	AD_non_lesion	1.36623		CGGAGTCTCACCTCGT-1-SKN8090528	AD_lesion	1.8082
				ACGCCAGTCGCGTAGC-1-SKN8090524	AD_non_lesion	0		AGGGTGAAGCCAGTTT-1-SKN8090527	AD_non_lesion	1.26322		CGGCTAGAGCTCCTCT-1-SKN8090528	AD_lesion	1.49869
				ACGCCAGTCTACCAGA-1-SKN8090524	AD_non_lesion	0		AGGTCATAGATGTCGG-1-SKN8090527	AD_non_lesion	1.66252		CGGCTAGAGGTAGCTG-1-SKN8090528	AD_lesion	2.62408
				ACGCCAGTCTGCTGCT-1-SKN8090524	AD_non_lesion	0		AGGTCATCAGTATAAG-1-SKN8090527	AD_non_lesion	2.70738		CGGGTCAAGCTAACTC-1-SKN8090528	AD_lesion	0
				ACGCCGAAGCACCGCT-1-SKN8090524	AD_non_lesion	0		AGGTCATCAGTCAGCC-1-SKN8090527	AD_non_lesion	2.25444		CGGGTCAGTATCGCAT-1-SKN8090528	AD_lesion	1.87843
				ACGCCGAAGGTTCCTA-1-SKN8090524	AD_non_lesion	0		AGGTCATCATTAGGCT-1-SKN8090527	AD_non_lesion	2.33996		CGGGTCATCATAACCG-1-SKN8090528	AD_lesion	0
				ACGCCGAAGTGACTCT-1-SKN8090524	AD_non_lesion	0		AGGTCATTCTATCCCG-1-SKN8090527	AD_non_lesion	0		CGGGTCATCGTCCAGG-1-SKN8090528	AD_lesion	1.71784
				ACGCCGACAAGTTGTC-1-SKN8090524	AD_non_lesion	0		AGGTCCGGTGCCTGTG-1-SKN8090527	AD_non_lesion	1.67775		CGTAGCGAGCGCCTTG-1-SKN8090528	AD_lesion	0
				ACGCCGACAATGGAGC-1-SKN8090524	AD_non_lesion	0.788414		AGGTCCGTCCTTGGTC-1-SKN8090527	AD_non_lesion	0		CGTAGCGAGGATGGTC-1-SKN8090528	AD_lesion	0
				ACGCCGACAGATGGCA-1-SKN8090524	AD_non_lesion	2.44825		AGTAGTCGTAGCAAAT-1-SKN8090527	AD_non_lesion	2.4098		CGTAGCGAGTGCGTGA-1-SKN8090528	AD_lesion	0
				ACGCCGAGTTTGTTGG-1-SKN8090524	AD_non_lesion	0		AGTAGTCTCTTGTACT-1-SKN8090527	AD_non_lesion	1.3959		CGTAGCGTCAACGGGA-1-SKN8090528	AD_lesion	0
				ACGCCGATCACAAACC-1-SKN8090524	AD_non_lesion	1.41071		AGTCTTTGTTGCGCAC-1-SKN8090527	AD_non_lesion	1.11847		CGTAGGCCATTCTTAC-1-SKN8090528	AD_lesion	0
				ACGCCGATCCAAATGC-1-SKN8090524	AD_non_lesion	1.72785		AGTGAGGAGCAAATCA-1-SKN8090527	AD_non_lesion	2.29756		CGTCAGGAGCTAGTGG-1-SKN8090528	AD_lesion	0
				ACGCCGATCCTCTAGC-1-SKN8090524	AD_non_lesion	1.45717		AGTGAGGGTATTACCG-1-SKN8090527	AD_non_lesion	0		CGTCAGGTCAGTTCGA-1-SKN8090528	AD_lesion	0
				ACGGAGAAGAGGGATA-1-SKN8090524	AD_non_lesion	0		AGTGAGGTCTTGAGAC-1-SKN8090527	AD_non_lesion	1.49225		CGTGAGCAGGGTGTTG-1-SKN8090528	AD_lesion	0
				ACGGAGAAGCAGATCG-1-SKN8090524	AD_non_lesion	0		AGTGGGAAGATGTGTA-1-SKN8090527	AD_non_lesion	2.11521		CGTGAGCAGTAGCCGA-1-SKN8090528	AD_lesion	0
				ACGGAGAGTAGAAGGA-1-SKN8090524	AD_non_lesion	0		AGTGGGACATCGATGT-1-SKN8090527	AD_non_lesion	1.20181		CGTGTAACATGTTCCC-1-SKN8090528	AD_lesion	0
				ACGGAGAGTTCCATGA-1-SKN8090524	AD_non_lesion	0.712493		AGTGGGATCAGTTAGC-1-SKN8090527	AD_non_lesion	2.73969		CGTGTAAGTGTGAAAT-1-SKN8090528	AD_lesion	2.06402
				ACGGAGATCTTCGGTC-1-SKN8090524	AD_non_lesion	0.871151		AGTGTCACACGTGAGA-1-SKN8090527	AD_non_lesion	0.812113		CGTGTCTCAGCCTATA-1-SKN8090528	AD_lesion	0
				ACGGCCACACAACGTT-1-SKN8090524	AD_non_lesion	1.24145		AGTGTCAGTAACGACG-1-SKN8090527	AD_non_lesion	2.44752		CGTTAGACAGGGTACA-1-SKN8090528	AD_lesion	0
				ACGGCCACAGATGAGC-1-SKN8090524	AD_non_lesion	0.974314		AGTGTCAGTGTGACGA-1-SKN8090527	AD_non_lesion	2.33153		CGTTCTGGTACCGGCT-1-SKN8090528	AD_lesion	2.28663
				ACGGCCACAGGGATTG-1-SKN8090524	AD_non_lesion	0		AGTGTCATCCCTCAGT-1-SKN8090527	AD_non_lesion	0		CGTTGGGAGCAACGGT-1-SKN8090528	AD_lesion	0
				ACGGCCAGTAATTGGA-1-SKN8090524	AD_non_lesion	0		AGTGTCATCTCGATGA-1-SKN8090527	AD_non_lesion	0		CGTTGGGAGGTTACCT-1-SKN8090528	AD_lesion	1.52346
				ACGGCCAGTATAATGG-1-SKN8090524	AD_non_lesion	0		AGTTGGTAGTCAAGCG-1-SKN8090527	AD_non_lesion	1.32264		CTACACCAGAATTGTG-1-SKN8090528	AD_lesion	0
				ACGGCCAGTCGGATCC-1-SKN8090524	AD_non_lesion	1.11158		AGTTGGTCATAGAAAC-1-SKN8090527	AD_non_lesion	2.36448		CTACACCAGTGAACGC-1-SKN8090528	AD_lesion	0
				ACGGCCATCCAATGGT-1-SKN8090524	AD_non_lesion	1.02142		AGTTGGTTCACCTTAT-1-SKN8090527	AD_non_lesion	1.56639		CTACATTAGCTAGTTC-1-SKN8090528	AD_lesion	1.98587
				ACGGGCTAGAACAATC-1-SKN8090524	AD_non_lesion	0		AGTTGGTTCTATCGCC-1-SKN8090527	AD_non_lesion	2.73228		CTACCCAGTTATGTGC-1-SKN8090528	AD_lesion	0
				ACGGGCTCATGTAGTC-1-SKN8090524	AD_non_lesion	0.754242		ATAACGCTCTCACATT-1-SKN8090527	AD_non_lesion	1.74169		CTACGTCCAATCTACG-1-SKN8090528	AD_lesion	0
				ACGGGCTGTCTACCTC-1-SKN8090524	AD_non_lesion	2.5931		ATAAGAGAGACAAGCC-1-SKN8090527	AD_non_lesion	2.00983		CTACGTCCATAAGACA-1-SKN8090528	AD_lesion	0
				ACGGGCTGTTAGGGTG-1-SKN8090524	AD_non_lesion	1.56012		ATAAGAGAGATATGGT-1-SKN8090527	AD_non_lesion	2.52996		CTACGTCTCCATTCTA-1-SKN8090528	AD_lesion	2.08409
				ACGGGTCAGGAGTAGA-1-SKN8090524	AD_non_lesion	0		ATAGACCCACGGCTAC-1-SKN8090527	AD_non_lesion	1.81419		CTACGTCTCGAACGGA-1-SKN8090528	AD_lesion	2.78772
				ACGGGTCAGTGTTAGA-1-SKN8090524	AD_non_lesion	0		ATAGACCGTCTTCAAG-1-SKN8090527	AD_non_lesion	0		CTAGAGTAGCAATATG-1-SKN8090528	AD_lesion	1.59959
				ACGGGTCCAAGCCCAC-1-SKN8090524	AD_non_lesion	0		ATAGACCTCTAAGCCA-1-SKN8090527	AD_non_lesion	2.48097		CTAGAGTCAAGGTGTG-1-SKN8090528	AD_lesion	0
				ACGGGTCGTATCTGCA-1-SKN8090524	AD_non_lesion	0		ATCACGACACTAAGTC-1-SKN8090527	AD_non_lesion	2.22129		CTAGAGTCAGTTCCCT-1-SKN8090528	AD_lesion	1.61846
				ACGGGTCGTCAACATC-1-SKN8090524	AD_non_lesion	0		ATCACGAGTCCGTTAA-1-SKN8090527	AD_non_lesion	1.90651		CTAGAGTCATCCCACT-1-SKN8090528	AD_lesion	0
				ACGGGTCGTCATCCCT-1-SKN8090524	AD_non_lesion	0		ATCACGATCCAGTAGT-1-SKN8090527	AD_non_lesion	1.89457		CTAGCCTCATTTCAGG-1-SKN8090528	AD_lesion	0
				ACGGGTCTCCGAACGC-1-SKN8090524	AD_non_lesion	0		ATCACGATCTTCGAGA-1-SKN8090527	AD_non_lesion	0		CTAGCCTGTCTTCTCG-1-SKN8090528	AD_lesion	0
				ACGTCAAAGAGCTTCT-1-SKN8090524	AD_non_lesion	0		ATCATCTAGCGATAGC-1-SKN8090527	AD_non_lesion	0		CTAGCCTTCACCATAG-1-SKN8090528	AD_lesion	0
				ACGTCAACAACGATGG-1-SKN8090524	AD_non_lesion	1.1596		ATCATCTCAGCTTAAC-1-SKN8090527	AD_non_lesion	2.07521		CTAGTGAGTCCGAAGA-1-SKN8090528	AD_lesion	0
				ACGTCAAGTATATGGA-1-SKN8090524	AD_non_lesion	0.975754		ATCCACCGTCATATGC-1-SKN8090527	AD_non_lesion	2.62023		CTAGTGAGTTCAGTAC-1-SKN8090528	AD_lesion	0
				ACTATCTAGTACGCGA-1-SKN8090524	AD_non_lesion	0		ATCCACCGTCGCTTTC-1-SKN8090527	AD_non_lesion	1.21465		CTAGTGATCCACGACG-1-SKN8090528	AD_lesion	0
				ACTATCTCAAAGGTGC-1-SKN8090524	AD_non_lesion	0		ATCCACCGTTCGAATC-1-SKN8090527	AD_non_lesion	0		CTCACACCACGCGAAA-1-SKN8090528	AD_lesion	2.21593
				ACTATCTCAGACAAAT-1-SKN8090524	AD_non_lesion	0		ATCCGAACATCACGTA-1-SKN8090527	AD_non_lesion	2.29301		CTCACACGTGTCGCTG-1-SKN8090528	AD_lesion	0
				ACTATCTCATTACGAC-1-SKN8090524	AD_non_lesion	0		ATCCGAAGTGGGTATG-1-SKN8090527	AD_non_lesion	2.42908		CTCAGAATCAAGGCTT-1-SKN8090528	AD_lesion	0
				ACTATCTGTAGCGCAA-1-SKN8090524	AD_non_lesion	0		ATCGAGTAGTCGCCGT-1-SKN8090527	AD_non_lesion	0		CTCAGAATCGCGTAGC-1-SKN8090528	AD_lesion	2.27951
				ACTATCTGTCTGCGGT-1-SKN8090524	AD_non_lesion	0		ATCTACTCAGCTATTG-1-SKN8090527	AD_non_lesion	0		CTCATTAAGCAGACTG-1-SKN8090528	AD_lesion	0
				ACTGAACCAGCTGTTA-1-SKN8090524	AD_non_lesion	0		ATCTACTGTAAGAGGA-1-SKN8090527	AD_non_lesion	0		CTCCTAGTCAGTTCGA-1-SKN8090528	AD_lesion	1.88598
				ACTGAACCATGACGGA-1-SKN8090524	AD_non_lesion	0.955315		ATCTACTGTCGAATCT-1-SKN8090527	AD_non_lesion	1.66966		CTCCTAGTCTAACTGG-1-SKN8090528	AD_lesion	0
				ACTGAACCATGGTCTA-1-SKN8090524	AD_non_lesion	1.36623		ATCTGCCAGGTGCACA-1-SKN8090527	AD_non_lesion	0		CTCGAAACAGTCGATT-1-SKN8090528	AD_lesion	0
				ACTGAACGTCCCGACA-1-SKN8090524	AD_non_lesion	0.868975		ATCTGCCTCAGAGACG-1-SKN8090527	AD_non_lesion	0		CTCGAAAGTGTGAAAT-1-SKN8090528	AD_lesion	0
				ACTGAACTCGCCATAA-1-SKN8090524	AD_non_lesion	0		ATCTGCCTCTCCAGGG-1-SKN8090527	AD_non_lesion	2.3502		CTCGGAGCAGCCTATA-1-SKN8090528	AD_lesion	0
				ACTGAGTAGCCCAACC-1-SKN8090524	AD_non_lesion	1.55245		ATGAGGGAGTCTCGGC-1-SKN8090527	AD_non_lesion	1.43403		CTCGTACTCAATACCG-1-SKN8090528	AD_lesion	1.69933
				ACTGAGTAGGCTAGAC-1-SKN8090524	AD_non_lesion	1.18405		ATGAGGGAGTGAACAT-1-SKN8090527	AD_non_lesion	2.07531		CTCTAATTCTCGTTTA-1-SKN8090528	AD_lesion	0
				ACTGAGTCACGAAACG-1-SKN8090524	AD_non_lesion	0.90859		ATGAGGGCATCTCGCT-1-SKN8090527	AD_non_lesion	1.19229		CTCTACGGTCAGAATA-1-SKN8090528	AD_lesion	1.50821
				ACTGAGTCATTACGAC-1-SKN8090524	AD_non_lesion	1.21866		ATGAGGGTCCGAACGC-1-SKN8090527	AD_non_lesion	2.32651		CTCTACGGTTCTGTTT-1-SKN8090528	AD_lesion	2.1912
				ACTGAGTGTATATGAG-1-SKN8090524	AD_non_lesion	0		ATGCGATGTACCTACA-1-SKN8090527	AD_non_lesion	1.05038		CTCTGGTAGTTCGATC-1-SKN8090528	AD_lesion	0
				ACTGAGTGTGTGAAAT-1-SKN8090524	AD_non_lesion	1.42902		ATGGGAGAGGTAGCTG-1-SKN8090527	AD_non_lesion	0		CTCTGGTTCCTTTCGG-1-SKN8090528	AD_lesion	2.13369
				ACTGAGTTCCTCAACC-1-SKN8090524	AD_non_lesion	0		ATGGGAGGTCATATGC-1-SKN8090527	AD_non_lesion	1.41612		CTCTGGTTCTCGGACG-1-SKN8090528	AD_lesion	0
				ACTGATGAGACCGGAT-1-SKN8090524	AD_non_lesion	0		ATGGGAGGTCCCGACA-1-SKN8090527	AD_non_lesion	1.56789		CTGAAACAGCAATCTC-1-SKN8090528	AD_lesion	0
				ACTGATGAGCCAGTAG-1-SKN8090524	AD_non_lesion	0		ATGTGTGAGGTGCTAG-1-SKN8090527	AD_non_lesion	0		CTGAAGTAGTATCGAA-1-SKN8090528	AD_lesion	0
				ACTGATGCAACTTGAC-1-SKN8090524	AD_non_lesion	2.00397		ATGTGTGGTTTAGGAA-1-SKN8090527	AD_non_lesion	2.29208		CTGAAGTAGTGAACAT-1-SKN8090528	AD_lesion	1.75879
				ACTGATGCAGCTTAAC-1-SKN8090524	AD_non_lesion	0.943947		ATGTGTGTCGCATGGC-1-SKN8090527	AD_non_lesion	0		CTGAAGTTCTGGCGTG-1-SKN8090528	AD_lesion	0
				ACTGATGTCACTCTTA-1-SKN8090524	AD_non_lesion	1.88693		ATTACTCCAGATCTGT-1-SKN8090527	AD_non_lesion	2.02766		CTGATAGGTTTAGGAA-1-SKN8090528	AD_lesion	0
				ACTGATGTCCTTTCGG-1-SKN8090524	AD_non_lesion	1.15616		ATTACTCGTGTTCGAT-1-SKN8090527	AD_non_lesion	1.57834		CTGATCCCACACAGAG-1-SKN8090528	AD_lesion	0
				ACTGCTCGTCAGCTAT-1-SKN8090524	AD_non_lesion	0		ATTACTCTCAGTGCAT-1-SKN8090527	AD_non_lesion	2.11707		CTGCCTACACGGTAAG-1-SKN8090528	AD_lesion	1.84493
				ACTGCTCGTCTCTCGT-1-SKN8090524	AD_non_lesion	2.02082		ATTACTCTCGTTACGA-1-SKN8090527	AD_non_lesion	2.49685		CTGCCTAGTAGCTTGT-1-SKN8090528	AD_lesion	1.70889
				ACTGCTCTCAAAGACA-1-SKN8090524	AD_non_lesion	1.11474		ATTATCCAGCAACGGT-1-SKN8090527	AD_non_lesion	1.65752		CTGCCTATCGCATGAT-1-SKN8090528	AD_lesion	0
				ACTGTCCCAGAAGCAC-1-SKN8090524	AD_non_lesion	0		ATTATCCTCCCAACGG-1-SKN8090527	AD_non_lesion	1.39773		CTGCGGAAGACCGGAT-1-SKN8090528	AD_lesion	0
				ACTGTCCCATGCTGGC-1-SKN8090524	AD_non_lesion	0		ATTCTACCAAGGCTCC-1-SKN8090527	AD_non_lesion	1.3561		CTGCTGTAGAAAGTGG-1-SKN8090528	AD_lesion	0
				ACTGTCCGTAGAAAGG-1-SKN8090524	AD_non_lesion	0		ATTCTACGTGACTACT-1-SKN8090527	AD_non_lesion	1.72804		CTGCTGTAGTGTACCT-1-SKN8090528	AD_lesion	1.74695
				ACTGTCCGTGTCAATC-1-SKN8090524	AD_non_lesion	1.20589		ATTCTACTCCACGTTC-1-SKN8090527	AD_non_lesion	0		CTGGTCTCACCAGGTC-1-SKN8090528	AD_lesion	0
				ACTGTCCTCCCAACGG-1-SKN8090524	AD_non_lesion	0		ATTCTACTCGCCGTGA-1-SKN8090527	AD_non_lesion	0		CTGTGCTCAGTTTACG-1-SKN8090528	AD_lesion	0
				ACTGTCCTCGAATGGG-1-SKN8090524	AD_non_lesion	0		ATTGGACTCGGCATCG-1-SKN8090527	AD_non_lesion	1.7572		CTGTTTAAGCCGTCGT-1-SKN8090528	AD_lesion	2.36056
				ACTGTCCTCGTAGGAG-1-SKN8090524	AD_non_lesion	0		ATTGGTGAGCTCTCGG-1-SKN8090527	AD_non_lesion	0		CTGTTTACACGTGAGA-1-SKN8090528	AD_lesion	0
				ACTTACTAGCAGACTG-1-SKN8090524	AD_non_lesion	0		ATTGGTGGTGAACCTT-1-SKN8090527	AD_non_lesion	0		CTTAACTAGAAACCGC-1-SKN8090528	AD_lesion	0
				ACTTACTAGCGTTCCG-1-SKN8090524	AD_non_lesion	1.53751		CAACCAATCCGAACGC-1-SKN8090527	AD_non_lesion	0		CTTAACTAGAGAACAG-1-SKN8090528	AD_lesion	0
				ACTTACTCAATCTACG-1-SKN8090524	AD_non_lesion	1.35752		CAACCAATCGACAGCC-1-SKN8090527	AD_non_lesion	1.59781		CTTACCGAGGGAACGG-1-SKN8090528	AD_lesion	0
				ACTTACTCAGACAAAT-1-SKN8090524	AD_non_lesion	0		CAACCAATCGTTACGA-1-SKN8090527	AD_non_lesion	1.45971		CTTACCGCACACTGCG-1-SKN8090528	AD_lesion	0
				ACTTACTCAGTGGAGT-1-SKN8090524	AD_non_lesion	0		CAACTAGAGCCGATTT-1-SKN8090527	AD_non_lesion	1.75245		CTTACCGTCGGCATCG-1-SKN8090528	AD_lesion	0
				ACTTACTCATCTCGCT-1-SKN8090524	AD_non_lesion	0		CAACTAGCAGGCTCAC-1-SKN8090527	AD_non_lesion	1.79678		CTTCTCTGTGCACCAC-1-SKN8090528	AD_lesion	0
				ACTTACTGTACGCTGC-1-SKN8090524	AD_non_lesion	0.945388		CAACTAGCATCTGGTA-1-SKN8090527	AD_non_lesion	1.1907		CTTGGCTAGCCCAATT-1-SKN8090528	AD_lesion	0
				ACTTACTGTGCGCTTG-1-SKN8090524	AD_non_lesion	0.909741		CAACTAGTCCTGTACC-1-SKN8090527	AD_non_lesion	1.88765		CTTGGCTAGGGTGTTG-1-SKN8090528	AD_lesion	0
				ACTTACTGTGCTAGCC-1-SKN8090524	AD_non_lesion	0.906211		CAAGAAAAGCAATATG-1-SKN8090527	AD_non_lesion	0		CTTGGCTGTTCAGGCC-1-SKN8090528	AD_lesion	0
				ACTTACTTCAAACGGG-1-SKN8090524	AD_non_lesion	0		CAAGAAAAGCTTTGGT-1-SKN8090527	AD_non_lesion	0		CTTGGCTTCCTAGTGA-1-SKN8090528	AD_lesion	2.1436
				ACTTACTTCAACGGGA-1-SKN8090524	AD_non_lesion	0.842828		CAAGATCAGGGCTTCC-1-SKN8090527	AD_non_lesion	0		CTTGGCTTCTGGTGTA-1-SKN8090528	AD_lesion	0
				ACTTGTTAGAAGGGTA-1-SKN8090524	AD_non_lesion	0		CAAGATCAGTGGGTTG-1-SKN8090527	AD_non_lesion	0		CTTTGCGAGCCGGTAA-1-SKN8090528	AD_lesion	2.08163
				ACTTGTTCAACCGCCA-1-SKN8090524	AD_non_lesion	0		CAAGATCCAGGATCGA-1-SKN8090527	AD_non_lesion	0.81709		GAAACTCGTATAGTAG-1-SKN8090528	AD_lesion	2.2547
				ACTTGTTGTGTGTGCC-1-SKN8090524	AD_non_lesion	0		CAAGATCGTCCGCTGA-1-SKN8090527	AD_non_lesion	1.1517		GAAACTCTCTTCGAGA-1-SKN8090528	AD_lesion	0
				ACTTGTTGTTTAAGCC-1-SKN8090524	AD_non_lesion	0		CAAGATCTCTCTGTCG-1-SKN8090527	AD_non_lesion	0.932679		GAAATGACATCTACGA-1-SKN8090528	AD_lesion	2.21375
				ACTTGTTTCCGAACGC-1-SKN8090524	AD_non_lesion	0		CAAGGCCTCGGTGTTA-1-SKN8090527	AD_non_lesion	0		GAAATGAGTTAGAACA-1-SKN8090528	AD_lesion	0
				ACTTTCAAGACGCTTT-1-SKN8090524	AD_non_lesion	0		CAAGTTGAGTATCGAA-1-SKN8090527	AD_non_lesion	1.95284		GAACCTATCTATCGCC-1-SKN8090528	AD_lesion	1.26056
				ACTTTCAAGCGATTCT-1-SKN8090524	AD_non_lesion	1.27759		CAAGTTGCAAAGCGGT-1-SKN8090527	AD_non_lesion	1.88788		GAACGGACAATGCCAT-1-SKN8090528	AD_lesion	1.8917
				ACTTTCACACAAGCCC-1-SKN8090524	AD_non_lesion	0		CAAGTTGCACTGCCAG-1-SKN8090527	AD_non_lesion	2.09501		GAAGCAGCACCAACCG-1-SKN8090528	AD_lesion	0
				ACTTTCACACGGCGTT-1-SKN8090524	AD_non_lesion	0		CAAGTTGTCACAACGT-1-SKN8090527	AD_non_lesion	0		GAATAAGAGTGAACGC-1-SKN8090528	AD_lesion	2.1638
				ACTTTCACACTAAGTC-1-SKN8090524	AD_non_lesion	0.860779		CACAAACAGCTCCTTC-1-SKN8090527	AD_non_lesion	1.49856		GAATAAGGTACCGGCT-1-SKN8090528	AD_lesion	0
				ACTTTCACAGAAGCAC-1-SKN8090524	AD_non_lesion	0		CACAAACGTTCAACCA-1-SKN8090527	AD_non_lesion	1.26541		GAATGAAAGTTCGCGC-1-SKN8090528	AD_lesion	0
				ACTTTCACATCCCATC-1-SKN8090524	AD_non_lesion	0		CACACAAAGAAGGTTT-1-SKN8090527	AD_non_lesion	0.839452		GAATGAAGTAGCTCCG-1-SKN8090528	AD_lesion	0
				ACTTTCAGTCAGCTAT-1-SKN8090524	AD_non_lesion	0		CACACAAAGGGCATGT-1-SKN8090527	AD_non_lesion	2.1925		GAATGAATCAACTCTT-1-SKN8090528	AD_lesion	0
				ACTTTCATCGCCATAA-1-SKN8090524	AD_non_lesion	0		CACACAACAACACCTA-1-SKN8090527	AD_non_lesion	1.49735		GACACGCAGGAATGGA-1-SKN8090528	AD_lesion	0
				ACTTTCATCTTCCTTC-1-SKN8090524	AD_non_lesion	0		CACACAATCCCTTGTG-1-SKN8090527	AD_non_lesion	0		GACAGAGCACTATCTT-1-SKN8090528	AD_lesion	1.71484
				AGAATAGAGGCTACGA-1-SKN8090524	AD_non_lesion	0		CACACCTAGAATGTTG-1-SKN8090527	AD_non_lesion	0		GACAGAGTCTCTAAGG-1-SKN8090528	AD_lesion	0
				AGAATAGCAAGCGTAG-1-SKN8090524	AD_non_lesion	0		CACACCTGTCAGGACA-1-SKN8090527	AD_non_lesion	1.71298		GACCAATGTGGCCCTA-1-SKN8090528	AD_lesion	2.19651
				AGAATAGGTACATGTC-1-SKN8090524	AD_non_lesion	0.96931		CACACTCAGAGGTTGC-1-SKN8090527	AD_non_lesion	2.50026		GACGCGTGTTCATGGT-1-SKN8090528	AD_lesion	1.72728
				AGAATAGTCTGGGCCA-1-SKN8090524	AD_non_lesion	1.51413		CACACTCCAGATCCAT-1-SKN8090527	AD_non_lesion	1.48442		GACGTGCTCATATCGG-1-SKN8090528	AD_lesion	0
				AGACGTTCACGACGAA-1-SKN8090524	AD_non_lesion	1.35524		CACAGGCAGAATTGTG-1-SKN8090527	AD_non_lesion	0		GACTAACCACACCGAC-1-SKN8090528	AD_lesion	0
				AGACGTTGTCCAGTTA-1-SKN8090524	AD_non_lesion	1.19647		CACAGGCAGATGCCTT-1-SKN8090527	AD_non_lesion	0		GACTACAGTAGCGCTC-1-SKN8090528	AD_lesion	0
				AGACGTTGTTTGGGCC-1-SKN8090524	AD_non_lesion	0		CACAGGCAGCTGATAA-1-SKN8090527	AD_non_lesion	2.76303		GACTACATCCTGCCAT-1-SKN8090528	AD_lesion	1.73033
				AGACGTTTCCCGACTT-1-SKN8090524	AD_non_lesion	0		CACAGGCGTCGCCATG-1-SKN8090527	AD_non_lesion	2.34251		GACTACATCGACAGCC-1-SKN8090528	AD_lesion	0
				AGACGTTTCTGCTTGC-1-SKN8090524	AD_non_lesion	1.04893		CACAGTACAAAGTCAA-1-SKN8090527	AD_non_lesion	1.5977		GACTGCGAGCCCGAAA-1-SKN8090528	AD_lesion	0
				AGACGTTTCTTTACAC-1-SKN8090524	AD_non_lesion	0		CACAGTACAAATACAG-1-SKN8090527	AD_non_lesion	1.70704		GACTGCGAGTTTAGGA-1-SKN8090528	AD_lesion	0
				AGAGCGAAGAGTAATC-1-SKN8090524	AD_non_lesion	1.13139		CACAGTAGTGTTTGGT-1-SKN8090527	AD_non_lesion	0		GACTGCGCACTGTCGG-1-SKN8090528	AD_lesion	1.94935
				AGAGCGAAGCAGGTCA-1-SKN8090524	AD_non_lesion	0.978543		CACAGTATCGTGTAGT-1-SKN8090527	AD_non_lesion	0		GAGCAGAAGATGTCGG-1-SKN8090528	AD_lesion	1.31501
				AGAGCGAAGGTGACCA-1-SKN8090524	AD_non_lesion	0		CACATAGAGATAGCAT-1-SKN8090527	AD_non_lesion	2.77296		GAGCAGACATCCTAGA-1-SKN8090528	AD_lesion	0
				AGAGCGAAGTTGAGAT-1-SKN8090524	AD_non_lesion	0		CACATAGAGGCAAAGA-1-SKN8090527	AD_non_lesion	1.1947		GAGGTGAGTCACCCAG-1-SKN8090528	AD_lesion	2.0146
				AGAGCGACAGCGTAAG-1-SKN8090524	AD_non_lesion	1.54081		CACATAGCAAGAGGCT-1-SKN8090527	AD_non_lesion	1.42405		GAGGTGATCTATCCCG-1-SKN8090528	AD_lesion	0
				AGAGCGAGTAGCGCTC-1-SKN8090524	AD_non_lesion	0		CACATAGCATCATCCC-1-SKN8090527	AD_non_lesion	0		GAGTCCGAGTATTGGA-1-SKN8090528	AD_lesion	2.20724
				AGAGCGAGTGGTCCGT-1-SKN8090524	AD_non_lesion	0		CACATTTCAGATCCAT-1-SKN8090527	AD_non_lesion	1.72614		GATCGATCATTTGCCC-1-SKN8090528	AD_lesion	1.82328
				AGAGCGAGTTCCACTC-1-SKN8090524	AD_non_lesion	0		CACCACTAGGTGTTAA-1-SKN8090527	AD_non_lesion	2.86932		GATCGATGTTGCGCAC-1-SKN8090528	AD_lesion	0
				AGAGCGATCAGAGACG-1-SKN8090524	AD_non_lesion	0		CACCACTCAGGCTCAC-1-SKN8090527	AD_non_lesion	0		GATCGCGAGCTAACTC-1-SKN8090528	AD_lesion	0
				AGAGCGATCGCGTTTC-1-SKN8090524	AD_non_lesion	0		CACCACTCAGTCACTA-1-SKN8090527	AD_non_lesion	1.88196		GATCGCGCAAGGACTG-1-SKN8090528	AD_lesion	0
				AGAGCTTAGATATGCA-1-SKN8090524	AD_non_lesion	0		CACCACTGTGCGCTTG-1-SKN8090527	AD_non_lesion	1.41082		GATGAAACAAGAGTCG-1-SKN8090528	AD_lesion	0
				AGAGCTTAGTTACGGG-1-SKN8090524	AD_non_lesion	0		CACCACTTCCGGGTGT-1-SKN8090527	AD_non_lesion	0		GATGAAAGTCCAAGTT-1-SKN8090528	AD_lesion	2.05507
				AGAGCTTGTAGTACCT-1-SKN8090524	AD_non_lesion	0.856391		CACCAGGCAAGCGTAG-1-SKN8090527	AD_non_lesion	1.55854		GATGAGGAGGGCTTCC-1-SKN8090528	AD_lesion	2.02652
				AGAGCTTGTGTTCGAT-1-SKN8090524	AD_non_lesion	0		CACCAGGCATTGAGCT-1-SKN8090527	AD_non_lesion	1.28549		GATGAGGAGTGAAGAG-1-SKN8090528	AD_lesion	1.82371
				AGAGCTTTCAAAGTAG-1-SKN8090524	AD_non_lesion	0		CACCAGGGTGTGGCTC-1-SKN8090527	AD_non_lesion	0.774034		GATGAGGCAAAGGTGC-1-SKN8090528	AD_lesion	0
				AGAGCTTTCGGATGGA-1-SKN8090524	AD_non_lesion	0		CACCAGGGTTGGACCC-1-SKN8090527	AD_non_lesion	0		GATGAGGCAACACCTA-1-SKN8090528	AD_lesion	0
				AGAGTGGAGAGGGATA-1-SKN8090524	AD_non_lesion	1.91157		CACCAGGTCAGTTTGG-1-SKN8090527	AD_non_lesion	2.04489		GATGAGGGTAACGTTC-1-SKN8090528	AD_lesion	1.60848
				AGAGTGGAGTACGTAA-1-SKN8090524	AD_non_lesion	0		CACCTTGCAGTAAGCG-1-SKN8090527	AD_non_lesion	2.15028		GATGAGGGTAAGTTCC-1-SKN8090528	AD_lesion	0
				AGAGTGGAGTCATGCT-1-SKN8090524	AD_non_lesion	0		CACCTTGTCAACGGGA-1-SKN8090527	AD_non_lesion	2.30592		GATGAGGTCACGCATA-1-SKN8090528	AD_lesion	0
				AGAGTGGCAAGGTGTG-1-SKN8090524	AD_non_lesion	0		CACCTTGTCCACGCAG-1-SKN8090527	AD_non_lesion	2.44127		GATTCAGAGAAGATTC-1-SKN8090528	AD_lesion	0
				AGAGTGGTCAGCTTAG-1-SKN8090524	AD_non_lesion	0		CACTCCACATACGCTA-1-SKN8090527	AD_non_lesion	0		GCAAACTAGTGCGTGA-1-SKN8090528	AD_lesion	0
				AGAGTGGTCATCGCTC-1-SKN8090524	AD_non_lesion	0		CACTCCACATTTCACT-1-SKN8090527	AD_non_lesion	2.29682		GCAAACTAGTTCCACA-1-SKN8090528	AD_lesion	2.18103
				AGAGTGGTCCTGCTTG-1-SKN8090524	AD_non_lesion	0.815541		CAGAATCAGAAACCAT-1-SKN8090527	AD_non_lesion	0		GCAAACTCAATGACCT-1-SKN8090528	AD_lesion	1.59394
				AGAGTGGTCTCAACTT-1-SKN8090524	AD_non_lesion	0.788545		CAGAATCAGCCAGGAT-1-SKN8090527	AD_non_lesion	2.0468		GCAAACTGTCACTGGC-1-SKN8090528	AD_lesion	0
				AGATCTGAGAAGAAGC-1-SKN8090524	AD_non_lesion	1.45365		CAGAATCGTCAGCTAT-1-SKN8090527	AD_non_lesion	1.23779		GCAATCAAGTGCGATG-1-SKN8090528	AD_lesion	0
				AGATCTGAGCTCCTTC-1-SKN8090524	AD_non_lesion	0		CAGAATCTCATCTGTT-1-SKN8090527	AD_non_lesion	2.20394		GCACATAGTAATTGGA-1-SKN8090528	AD_lesion	1.99076
				AGATCTGCAGGCAGTA-1-SKN8090524	AD_non_lesion	0		CAGAATCTCCAATGGT-1-SKN8090527	AD_non_lesion	1.57463		GCAGCCACATCAGTCA-1-SKN8090528	AD_lesion	0
				AGATCTGGTACAAGTA-1-SKN8090524	AD_non_lesion	0		CAGAGAGAGATCGATA-1-SKN8090527	AD_non_lesion	2.66073		GCATACAAGGCGTACA-1-SKN8090528	AD_lesion	0
				AGATCTGGTTCAACCA-1-SKN8090524	AD_non_lesion	1.29148		CAGATCAAGGTGACCA-1-SKN8090527	AD_non_lesion	2.06763		GCATACAGTTGGTGGA-1-SKN8090528	AD_lesion	1.88931
				AGATCTGTCATGTCCC-1-SKN8090524	AD_non_lesion	0		CAGATCACAAGGCTCC-1-SKN8090527	AD_non_lesion	0		GCATGATCACGCCAGT-1-SKN8090528	AD_lesion	0
				AGATCTGTCGCATGGC-1-SKN8090524	AD_non_lesion	0.714724		CAGATCAGTGTCCTCT-1-SKN8090527	AD_non_lesion	2.04114		GCATGATGTAAACCTC-1-SKN8090528	AD_lesion	0
				AGATTGCAGAAAGTGG-1-SKN8090524	AD_non_lesion	1.27629		CAGCAGCTCGGCGGTT-1-SKN8090527	AD_non_lesion	1.34845		GCATGTAAGGACGAAA-1-SKN8090528	AD_lesion	1.54893
				AGATTGCAGCCCTAAT-1-SKN8090524	AD_non_lesion	0		CAGCAGCTCGTTTGCC-1-SKN8090527	AD_non_lesion	0		GCGACCAAGCAACGGT-1-SKN8090528	AD_lesion	0
				AGATTGCCAAAGTCAA-1-SKN8090524	AD_non_lesion	0		CAGCATAAGGCAATTA-1-SKN8090527	AD_non_lesion	0		GCGACCACACTTGGAT-1-SKN8090528	AD_lesion	0
				AGATTGCCAGACAGGT-1-SKN8090524	AD_non_lesion	1.49339		CAGCATACACAAGACG-1-SKN8090527	AD_non_lesion	1.77298		GCGACCAGTGTAAGTA-1-SKN8090528	AD_lesion	1.54457
				AGATTGCCATACTACG-1-SKN8090524	AD_non_lesion	0		CAGCATAGTGTCTGAT-1-SKN8090527	AD_non_lesion	0.839526		GCGCAGTAGCGTTTAC-1-SKN8090528	AD_lesion	0
				AGATTGCGTCACACGC-1-SKN8090524	AD_non_lesion	0.969513		CAGCATATCAAAGTAG-1-SKN8090527	AD_non_lesion	3.07243		GCGCCAAAGTACACCT-1-SKN8090528	AD_lesion	0
				AGATTGCGTCATGCCG-1-SKN8090524	AD_non_lesion	0		CAGCCGAGTCTCTTAT-1-SKN8090527	AD_non_lesion	2.23777		GCGCCAATCAACTCTT-1-SKN8090528	AD_lesion	0
				AGATTGCGTTCGAATC-1-SKN8090524	AD_non_lesion	1.09436		CAGCCGATCTGAGTGT-1-SKN8090527	AD_non_lesion	1.55406		GCGCCAATCACATGCA-1-SKN8090528	AD_lesion	0
				AGATTGCTCAGGATCT-1-SKN8090524	AD_non_lesion	0		CAGCGACAGACGCTTT-1-SKN8090527	AD_non_lesion	2.2183		GCGCGATAGTTTCCTT-1-SKN8090528	AD_lesion	1.52995
				AGCAGCCAGCTCCTCT-1-SKN8090524	AD_non_lesion	0.912855		CAGCGACGTAAACACA-1-SKN8090527	AD_non_lesion	0		GCGCGATGTTGAGTTC-1-SKN8090528	AD_lesion	0
				AGCAGCCGTCGAAAGC-1-SKN8090524	AD_non_lesion	0		CAGCGACGTTATCACG-1-SKN8090527	AD_non_lesion	1.73737		GCGGGTTGTCGGATCC-1-SKN8090528	AD_lesion	0
				AGCAGCCGTCTTTCAT-1-SKN8090524	AD_non_lesion	1.5089		CAGCTAACAACACGCC-1-SKN8090527	AD_non_lesion	2.13435		GCGGGTTGTCTAACGT-1-SKN8090528	AD_lesion	1.55686
				AGCAGCCGTGGCCCTA-1-SKN8090524	AD_non_lesion	1.34993		CAGCTAACAGCCAATT-1-SKN8090527	AD_non_lesion	1.61318		GCGGGTTTCTTGGGTA-1-SKN8090528	AD_lesion	0
				AGCAGCCTCAGTTAGC-1-SKN8090524	AD_non_lesion	1.59352		CAGCTAATCAAACGGG-1-SKN8090527	AD_non_lesion	3.41863		GCTCCTAAGCTGTCTA-1-SKN8090528	AD_lesion	0
				AGCATACAGAGGGATA-1-SKN8090524	AD_non_lesion	1.43387		CAGCTAATCACGCGGT-1-SKN8090527	AD_non_lesion	1.53023		GCTCCTAGTCACCCAG-1-SKN8090528	AD_lesion	0
				AGCATACAGTTGAGAT-1-SKN8090524	AD_non_lesion	1.83386		CAGCTGGAGCGTCAAG-1-SKN8090527	AD_non_lesion	2.07146		GCTCTGTCAGGAACGT-1-SKN8090528	AD_lesion	0
				AGCATACCACAGCGTC-1-SKN8090524	AD_non_lesion	0.993076		CAGCTGGAGTGAACAT-1-SKN8090527	AD_non_lesion	2.6515		GCTCTGTCAGGGAGAG-1-SKN8090528	AD_lesion	0
				AGCATACCACTACAGT-1-SKN8090524	AD_non_lesion	0		CAGCTGGGTACCCAAT-1-SKN8090527	AD_non_lesion	2.67319		GCTCTGTCATAGTAAG-1-SKN8090528	AD_lesion	0
				AGCATACCAGCTCGAC-1-SKN8090524	AD_non_lesion	1.45026		CAGCTGGGTCAGAGGT-1-SKN8090527	AD_non_lesion	1.9257		GCTCTGTCATGGTTGT-1-SKN8090528	AD_lesion	0
				AGCATACCATGCTGGC-1-SKN8090524	AD_non_lesion	1.43144		CAGCTGGGTGGTCTCG-1-SKN8090527	AD_non_lesion	1.16141		GCTCTGTTCTCCCTGA-1-SKN8090528	AD_lesion	0
				AGCATACGTTCACGGC-1-SKN8090524	AD_non_lesion	0		CAGCTGGTCAGAGCTT-1-SKN8090527	AD_non_lesion	1.20262		GCTGCAGCAGGGTACA-1-SKN8090528	AD_lesion	0
				AGCCTAAAGACAATAC-1-SKN8090524	AD_non_lesion	2.23545		CAGGTGCCAAAGTCAA-1-SKN8090527	AD_non_lesion	1.662		GCTGCTTAGTGTACGG-1-SKN8090528	AD_lesion	2.3658
				AGCCTAAAGAGAACAG-1-SKN8090524	AD_non_lesion	0		CAGGTGCCATGACATC-1-SKN8090527	AD_non_lesion	1.27797		GCTGGGTGTCCGAATT-1-SKN8090528	AD_lesion	0
				AGCCTAAAGAGGGATA-1-SKN8090524	AD_non_lesion	1.17315		CAGTAACGTACAGCAG-1-SKN8090527	AD_non_lesion	1.79023		GCTTCCATCGGAGCAA-1-SKN8090528	AD_lesion	0
				AGCCTAAAGCAGACTG-1-SKN8090524	AD_non_lesion	1.12222		CAGTCCTCAAGGTGTG-1-SKN8090527	AD_non_lesion	1.61846		GGAAAGCGTGCCTTGG-1-SKN8090528	AD_lesion	0
				AGCCTAAAGGAGTAGA-1-SKN8090524	AD_non_lesion	0		CATATGGAGTCAATAG-1-SKN8090527	AD_non_lesion	1.37324		GGACAAGCAAGGTGTG-1-SKN8090528	AD_lesion	0
				AGCCTAAAGTTGTCGT-1-SKN8090524	AD_non_lesion	0		CATATGGTCTAACTTC-1-SKN8090527	AD_non_lesion	1.87562		GGACAGAGTAAGGGAA-1-SKN8090528	AD_lesion	2.41535
				AGCCTAACAACGCACC-1-SKN8090524	AD_non_lesion	0		CATATTCAGTTAACGA-1-SKN8090527	AD_non_lesion	2.08332		GGACATTAGCTTTGGT-1-SKN8090528	AD_lesion	0
				AGCCTAACAGATCTGT-1-SKN8090524	AD_non_lesion	0		CATCAAGAGACTAGAT-1-SKN8090527	AD_non_lesion	2.44175		GGACATTGTAAAGGAG-1-SKN8090528	AD_lesion	1.92595
				AGCCTAAGTGCACCAC-1-SKN8090524	AD_non_lesion	2.03877		CATCAAGTCTTTAGTC-1-SKN8090527	AD_non_lesion	2.28782		GGACATTTCAAAGTAG-1-SKN8090528	AD_lesion	0
				AGCCTAATCCACGCAG-1-SKN8090524	AD_non_lesion	0		CATCAGAGTTCCGTCT-1-SKN8090527	AD_non_lesion	2.07903		GGACGTCTCATAAAGG-1-SKN8090528	AD_lesion	0
				AGCCTAATCGTTGACA-1-SKN8090524	AD_non_lesion	0		CATCCACAGAAGGTTT-1-SKN8090527	AD_non_lesion	1.65683		GGACGTCTCCTTTCTC-1-SKN8090528	AD_lesion	1.76478
				AGCGGTCAGCTGCGAA-1-SKN8090524	AD_non_lesion	0.72325		CATCCACAGTCCTCCT-1-SKN8090527	AD_non_lesion	1.21298		GGAGCAAAGAGTTGGC-1-SKN8090528	AD_lesion	1.99459
				AGCGGTCAGTGGAGAA-1-SKN8090524	AD_non_lesion	1.06212		CATCCACGTTAGAACA-1-SKN8090527	AD_non_lesion	2.27064		GGAGCAAGTTGACGTT-1-SKN8090528	AD_lesion	2.4052
				AGCGGTCCAGCTTAAC-1-SKN8090524	AD_non_lesion	0		CATCCACTCAGCTTAG-1-SKN8090527	AD_non_lesion	1.50167		GGATGTTTCGCACTCT-1-SKN8090528	AD_lesion	0
				AGCGGTCCATCGATGT-1-SKN8090524	AD_non_lesion	0		CATCCACTCCCTGACT-1-SKN8090527	AD_non_lesion	1.72995		GGATGTTTCGGATGTT-1-SKN8090528	AD_lesion	0
				AGCGGTCCATTTCAGG-1-SKN8090524	AD_non_lesion	0		CATCGAAAGAGAACAG-1-SKN8090527	AD_non_lesion	1.00786		GGCCGATCATTCGACA-1-SKN8090528	AD_lesion	0
				AGCGGTCGTCCCGACA-1-SKN8090524	AD_non_lesion	0		CATCGAAAGCTTATCG-1-SKN8090527	AD_non_lesion	1.76799		GGCGTGTCAGCTGGCT-1-SKN8090528	AD_lesion	1.92946
				AGCGGTCGTGCGAAAC-1-SKN8090524	AD_non_lesion	0		CATCGAACATGACGGA-1-SKN8090527	AD_non_lesion	0		GGCGTGTGTTTGACAC-1-SKN8090528	AD_lesion	2.14961
				AGCGGTCGTTAAGACA-1-SKN8090524	AD_non_lesion	0		CATCGAAGTTGTTTGG-1-SKN8090527	AD_non_lesion	1.92745		GGCTGGTAGTTGCAGG-1-SKN8090528	AD_lesion	1.70116
				AGCGGTCGTTAAGGGC-1-SKN8090524	AD_non_lesion	0		CATCGAATCGGCATCG-1-SKN8090527	AD_non_lesion	0		GGCTGGTCACTTAACG-1-SKN8090528	AD_lesion	1.24093
				AGCGGTCTCTACTATC-1-SKN8090524	AD_non_lesion	0		CATCGGGAGACACGAC-1-SKN8090527	AD_non_lesion	0		GGCTGGTGTGACCAAG-1-SKN8090528	AD_lesion	0
				AGCGTATCAGCCTTTC-1-SKN8090524	AD_non_lesion	0		CATCGGGAGACGCAAC-1-SKN8090527	AD_non_lesion	0		GGCTGGTTCAAGAAGT-1-SKN8090528	AD_lesion	2.96436
				AGCGTATGTCTAAAGA-1-SKN8090524	AD_non_lesion	1.31941		CATCGGGTCAAGGTAA-1-SKN8090527	AD_non_lesion	1.05378		GGGAATGTCTCTAGGA-1-SKN8090528	AD_lesion	0
				AGCGTATTCCCTAATT-1-SKN8090524	AD_non_lesion	1.44467		CATGACAGTCTTCAAG-1-SKN8090527	AD_non_lesion	3.51531		GGGACCTCAGCATGAG-1-SKN8090528	AD_lesion	0
				AGCGTATTCCTTGCCA-1-SKN8090524	AD_non_lesion	1.16141		CATGACAGTTATGCGT-1-SKN8090527	AD_non_lesion	2.24107		GGGACCTGTATGCTTG-1-SKN8090528	AD_lesion	0
				AGCGTATTCTCCAACC-1-SKN8090524	AD_non_lesion	1.1232		CATGACATCGCATGAT-1-SKN8090527	AD_non_lesion	2.07389		GGGAGATCACATCTTT-1-SKN8090528	AD_lesion	0
				AGCGTATTCTGGCGTG-1-SKN8090524	AD_non_lesion	0		CATGCCTAGAAACCAT-1-SKN8090527	AD_non_lesion	1.53937		GGGATGAAGGGCACTA-1-SKN8090528	AD_lesion	0
				AGCGTCGGTTCGTGAT-1-SKN8090524	AD_non_lesion	0		CATTATCAGACACGAC-1-SKN8090527	AD_non_lesion	2.45698		GGGATGACACAACGCC-1-SKN8090528	AD_lesion	0
				AGCGTCGTCCGGCACA-1-SKN8090524	AD_non_lesion	0		CATTATCAGCTACCGC-1-SKN8090527	AD_non_lesion	3.12756		GGGATGATCACAATGC-1-SKN8090528	AD_lesion	0
				AGCGTCGTCCTAAGTG-1-SKN8090524	AD_non_lesion	1.55598		CATTATCCAAGCCTAT-1-SKN8090527	AD_non_lesion	1.98994		GGGCACTAGTGCCATT-1-SKN8090528	AD_lesion	2.14827
				AGCGTCGTCGGCGCTA-1-SKN8090524	AD_non_lesion	0		CATTATCGTATCTGCA-1-SKN8090527	AD_non_lesion	2.41829		GGGCACTCAGTGAGTG-1-SKN8090528	AD_lesion	0
				AGCTCCTAGAACAATC-1-SKN8090524	AD_non_lesion	1.25941		CATTATCTCGTGGTCG-1-SKN8090527	AD_non_lesion	1.7269		GGGCATCAGACACTAA-1-SKN8090528	AD_lesion	0
				AGCTCCTAGCTGCCCA-1-SKN8090524	AD_non_lesion	0		CATTCGCAGATGTCGG-1-SKN8090527	AD_non_lesion	0		GGGCATCTCAATCACG-1-SKN8090528	AD_lesion	0
				AGCTCCTAGGACCACA-1-SKN8090524	AD_non_lesion	1.08519		CCAATCCAGCTGAAAT-1-SKN8090527	AD_non_lesion	2.11602		GGGCATCTCTGGGCCA-1-SKN8090528	AD_lesion	0
				AGCTCCTGTCGGATCC-1-SKN8090524	AD_non_lesion	0		CCAATCCAGGTGCACA-1-SKN8090527	AD_non_lesion	0		GGGTCTGAGTTGAGTA-1-SKN8090528	AD_lesion	0
				AGCTCCTGTGAAGGCT-1-SKN8090524	AD_non_lesion	1.25223		CCAATCCGTCTCCATC-1-SKN8090527	AD_non_lesion	1.13182		GGGTTGCCAGATCCAT-1-SKN8090528	AD_lesion	1.74111
				AGCTCCTTCCCAACGG-1-SKN8090524	AD_non_lesion	0		CCAATCCGTGCGATAG-1-SKN8090527	AD_non_lesion	0		GGGTTGCGTGAGCGAT-1-SKN8090528	AD_lesion	0
				AGCTCCTTCTCTAGGA-1-SKN8090524	AD_non_lesion	1.62204		CCACCTAGTCTTCGTC-1-SKN8090527	AD_non_lesion	0		GGTATTGAGTACGACG-1-SKN8090528	AD_lesion	0
				AGCTCTCAGAAACGCC-1-SKN8090524	AD_non_lesion	0		CCACCTATCCTAGGGC-1-SKN8090527	AD_non_lesion	1.5345		GGTGAAGTCCGCATCT-1-SKN8090528	AD_lesion	2.20652
				AGCTCTCAGCTGTTCA-1-SKN8090524	AD_non_lesion	0		CCACCTATCCTTAATC-1-SKN8090527	AD_non_lesion	0		GGTGCGTAGATGTGTA-1-SKN8090528	AD_lesion	0
				AGCTCTCAGGACGAAA-1-SKN8090524	AD_non_lesion	0		CCACGGACAGCTCGAC-1-SKN8090527	AD_non_lesion	0		GGTGCGTTCCGTCATC-1-SKN8090528	AD_lesion	0
				AGCTCTCCATATGAGA-1-SKN8090524	AD_non_lesion	0		CCACGGACAGCTTCGG-1-SKN8090527	AD_non_lesion	1.486		GGTGTTAGTGCAGACA-1-SKN8090528	AD_lesion	1.74852
				AGCTCTCGTAGAAAGG-1-SKN8090524	AD_non_lesion	0		CCACGGAGTAGGCTGA-1-SKN8090527	AD_non_lesion	2.30552		GTAACGTTCCCTTGCA-1-SKN8090528	AD_lesion	1.79468
				AGCTCTCGTCACAAGG-1-SKN8090524	AD_non_lesion	1.87317		CCACGGATCTGCTGCT-1-SKN8090527	AD_non_lesion	1.472		GTACGTAGTAGGACAC-1-SKN8090528	AD_lesion	0
				AGCTCTCGTCTGGAGA-1-SKN8090524	AD_non_lesion	0		CCACTACCAGGGCATA-1-SKN8090527	AD_non_lesion	2.40586		GTACGTAGTGAGGCTA-1-SKN8090528	AD_lesion	0
				AGCTCTCGTGATGTGG-1-SKN8090524	AD_non_lesion	0		CCACTACGTACCGAGA-1-SKN8090527	AD_non_lesion	1.34236		GTACGTAGTTAAGACA-1-SKN8090528	AD_lesion	1.99899
				AGCTCTCTCATTGCGA-1-SKN8090524	AD_non_lesion	0		CCACTACTCCGGGTGT-1-SKN8090527	AD_non_lesion	2.62102		GTACTCCGTCAAAGAT-1-SKN8090528	AD_lesion	1.5871
				AGCTCTCTCCAAATGC-1-SKN8090524	AD_non_lesion	1.03399		CCAGCGAAGTAGTGCG-1-SKN8090527	AD_non_lesion	2.65027		GTACTCCTCATGTAGC-1-SKN8090528	AD_lesion	1.76158
				AGCTCTCTCGTCTGCT-1-SKN8090524	AD_non_lesion	0		CCAGCGACAAACCTAC-1-SKN8090527	AD_non_lesion	1.23536		GTACTTTGTCCCTACT-1-SKN8090528	AD_lesion	0
				AGCTCTCTCTCTGAGA-1-SKN8090524	AD_non_lesion	0		CCAGCGACACGACGAA-1-SKN8090527	AD_non_lesion	0		GTAGGCCAGGGAAACA-1-SKN8090528	AD_lesion	2.72625
				AGCTTGACATTCTTAC-1-SKN8090524	AD_non_lesion	1.16473		CCAGCGAGTAGGGACT-1-SKN8090527	AD_non_lesion	2.16335		GTAGGCCAGTGTACTC-1-SKN8090528	AD_lesion	0
				AGCTTGAGTGCGATAG-1-SKN8090524	AD_non_lesion	0		CCAGCGAGTGCCTGCA-1-SKN8090527	AD_non_lesion	1.36341		GTAGGCCGTCGAATCT-1-SKN8090528	AD_lesion	0
				AGCTTGATCACCTTAT-1-SKN8090524	AD_non_lesion	0		CCAGCGAGTGCCTGGT-1-SKN8090527	AD_non_lesion	0.98229		GTAGGCCGTCTGCAAT-1-SKN8090528	AD_lesion	1.45717
				AGGCCACCAAAGTGCG-1-SKN8090524	AD_non_lesion	1.8338		CCATGTCGTCTTCAAG-1-SKN8090527	AD_non_lesion	1.8313		GTAGGCCTCAGTGCAT-1-SKN8090528	AD_lesion	1.80649
				AGGCCACCACTTAAGC-1-SKN8090524	AD_non_lesion	0.921603		CCATGTCGTGATAAAC-1-SKN8090527	AD_non_lesion	0		GTAGTCAAGGTAGCCA-1-SKN8090528	AD_lesion	0
				AGGCCACCATTGGGCC-1-SKN8090524	AD_non_lesion	0		CCATTCGAGCTAACTC-1-SKN8090527	AD_non_lesion	1.59331		GTAGTCACAGGATTGG-1-SKN8090528	AD_lesion	1.4295
				AGGCCGTCACTTCTGC-1-SKN8090524	AD_non_lesion	0		CCATTCGCAAACGCGA-1-SKN8090527	AD_non_lesion	0		GTATCTTAGCCCTAAT-1-SKN8090528	AD_lesion	0
				AGGCCGTGTTGTGGCC-1-SKN8090524	AD_non_lesion	1.83757		CCATTCGCAATCTACG-1-SKN8090527	AD_non_lesion	1.78265		GTATCTTAGTGTCCAT-1-SKN8090528	AD_lesion	0
				AGGCCGTTCTTCATGT-1-SKN8090524	AD_non_lesion	0.990408		CCATTCGCATATACGC-1-SKN8090527	AD_non_lesion	2.23969		GTATTCTCACTATCTT-1-SKN8090528	AD_lesion	0
				AGGGAGTAGAATTGTG-1-SKN8090524	AD_non_lesion	1.70262		CCATTCGGTCTCCACT-1-SKN8090527	AD_non_lesion	0		GTATTCTCATGCGCAC-1-SKN8090528	AD_lesion	1.72047
				AGGGAGTAGACGCACA-1-SKN8090524	AD_non_lesion	1.2397		CCATTCGTCGCCCTTA-1-SKN8090527	AD_non_lesion	2.15431		GTATTCTGTCTAGGTT-1-SKN8090528	AD_lesion	2.11062
				AGGGAGTAGTGAAGTT-1-SKN8090524	AD_non_lesion	0		CCATTCGTCTTCGGTC-1-SKN8090527	AD_non_lesion	1.10668		GTCAAGTAGCGATATA-1-SKN8090528	AD_lesion	1.02313
				AGGGAGTCACGGCCAT-1-SKN8090524	AD_non_lesion	0		CCCAATCAGAAGGACA-1-SKN8090527	AD_non_lesion	0		GTCATTTAGTCGTTTG-1-SKN8090528	AD_lesion	0
				AGGGAGTCATTATCTC-1-SKN8090524	AD_non_lesion	1.78238		CCCAATCAGTTAAGTG-1-SKN8090527	AD_non_lesion	1.47503		GTCATTTGTGAAGGCT-1-SKN8090528	AD_lesion	1.70373
				AGGGAGTGTTCAGCGC-1-SKN8090524	AD_non_lesion	1.28454		CCCAATCCAGTCAGCC-1-SKN8090527	AD_non_lesion	1.28247		GTCCTCAGTTACTGAC-1-SKN8090528	AD_lesion	0
				AGGGAGTTCGATAGAA-1-SKN8090524	AD_non_lesion	1.79405		CCCAATCGTCTTGCGG-1-SKN8090527	AD_non_lesion	1.23814		GTCCTCAGTTCTCATT-1-SKN8090528	AD_lesion	0
				AGGGATGAGACCTAGG-1-SKN8090524	AD_non_lesion	1.14435		CCCAATCGTTCCGGCA-1-SKN8090527	AD_non_lesion	1.89578		GTCCTCATCACGAAGG-1-SKN8090528	AD_lesion	0
				AGGGATGAGCGACGTA-1-SKN8090524	AD_non_lesion	2.3571		CCCAGTTAGCGACGTA-1-SKN8090527	AD_non_lesion	1.33406		GTCGGGTAGAATAGGG-1-SKN8090528	AD_lesion	0
				AGGGATGAGTAAGTAC-1-SKN8090524	AD_non_lesion	1.32791		CCCAGTTTCGGTGTCG-1-SKN8090527	AD_non_lesion	2.04563		GTCGGGTCACCTTGTC-1-SKN8090528	AD_lesion	0
				AGGGATGAGTCTCGGC-1-SKN8090524	AD_non_lesion	0		CCCTCCTGTAAAGTCA-1-SKN8090527	AD_non_lesion	0		GTCGGGTTCTCAACTT-1-SKN8090528	AD_lesion	0
				AGGGATGCAAGCGTAG-1-SKN8090524	AD_non_lesion	0		CCGGGATTCAACGGCC-1-SKN8090527	AD_non_lesion	0.917974		GTCGTAACATGAAGTA-1-SKN8090528	AD_lesion	0
				AGGGATGCACGAAACG-1-SKN8090524	AD_non_lesion	1.81634		CCGGTAGAGTACACCT-1-SKN8090527	AD_non_lesion	1.57859		GTCGTAAGTTCCCGAG-1-SKN8090528	AD_lesion	0
				AGGGATGCATTTCACT-1-SKN8090524	AD_non_lesion	1.4864		CCGGTAGCACAGACTT-1-SKN8090527	AD_non_lesion	1.98532		GTCTCGTCAAGTAATG-1-SKN8090528	AD_lesion	0
				AGGGATGGTAGGGACT-1-SKN8090524	AD_non_lesion	1.04845		CCGGTAGCAGCGTCCA-1-SKN8090527	AD_non_lesion	2.31041		GTCTCGTTCAACACCA-1-SKN8090528	AD_lesion	0
				AGGGATGTCTTGTACT-1-SKN8090524	AD_non_lesion	0		CCGGTAGGTTCGCTAA-1-SKN8090527	AD_non_lesion	1.54573		GTCTCGTTCCCATTAT-1-SKN8090528	AD_lesion	0
				AGGGTGAAGAAGGCCT-1-SKN8090524	AD_non_lesion	1.46711		CCGGTAGTCCCATTTA-1-SKN8090527	AD_non_lesion	0		GTCTTCGAGGGCACTA-1-SKN8090528	AD_lesion	0
				AGGGTGAAGAGCTGGT-1-SKN8090524	AD_non_lesion	0		CCGTACTCAGATGAGC-1-SKN8090527	AD_non_lesion	1.69038		GTGAAGGAGAAGGGTA-1-SKN8090528	AD_lesion	2.37062
				AGGGTGAAGCAGCGTA-1-SKN8090524	AD_non_lesion	0		CCGTACTGTGAGTGAC-1-SKN8090527	AD_non_lesion	1.5977		GTGCATAAGACGACGT-1-SKN8090528	AD_lesion	0
				AGGGTGAAGTAGTGCG-1-SKN8090524	AD_non_lesion	0.980517		CCGTGGAAGCCCAGCT-1-SKN8090527	AD_non_lesion	1.34368		GTGCATACAATGTAAG-1-SKN8090528	AD_lesion	1.56669
				AGGGTGAAGTGAAGAG-1-SKN8090524	AD_non_lesion	0		CCGTGGATCGTCCAGG-1-SKN8090527	AD_non_lesion	1.39134		GTGCGGTAGGCCCTTG-1-SKN8090528	AD_lesion	0
				AGGGTGAAGTGCGTGA-1-SKN8090524	AD_non_lesion	1.56429		CCGTTCACAGTCGATT-1-SKN8090527	AD_non_lesion	1.85646		GTGCGGTCAGCCAATT-1-SKN8090528	AD_lesion	0
				AGGGTGAGTATATCCG-1-SKN8090524	AD_non_lesion	1.25869		CCTAAAGCAGACGTAG-1-SKN8090527	AD_non_lesion	1.91514		GTGCGGTCATGCCCGA-1-SKN8090528	AD_lesion	0
				AGGGTGAGTTATCCGA-1-SKN8090524	AD_non_lesion	0		CCTAAAGCAGCCTGTG-1-SKN8090527	AD_non_lesion	1.46123		GTGCGGTTCAGTTCGA-1-SKN8090528	AD_lesion	0
				AGGTCATAGAATGTTG-1-SKN8090524	AD_non_lesion	0		CCTAAAGCATTTCACT-1-SKN8090527	AD_non_lesion	1.32042		GTGCTTCGTCCGTTAA-1-SKN8090528	AD_lesion	0
				AGGTCATAGATATGGT-1-SKN8090524	AD_non_lesion	0		CCTAAAGTCTTGAGAC-1-SKN8090527	AD_non_lesion	1.13281		GTGGGTCGTTATGCGT-1-SKN8090528	AD_lesion	1.41071
				AGGTCATAGCTAAGAT-1-SKN8090524	AD_non_lesion	2.1958		CCTACACAGAAACCAT-1-SKN8090527	AD_non_lesion	0		GTGTGCGCAGCATGAG-1-SKN8090528	AD_lesion	0
				AGGTCATAGCTGAACG-1-SKN8090524	AD_non_lesion	1.25833		CCTACACGTTACAGAA-1-SKN8090527	AD_non_lesion	2.42437		GTGTTAGCACCTGGTG-1-SKN8090528	AD_lesion	0
				AGGTCATAGGAATCGC-1-SKN8090524	AD_non_lesion	0		CCTACACTCACGCATA-1-SKN8090527	AD_non_lesion	1.52585		GTTAAGCAGAAACCTA-1-SKN8090528	AD_lesion	0
				AGGTCATAGTTAGCGG-1-SKN8090524	AD_non_lesion	0		CCTACCACAAGGGTCA-1-SKN8090527	AD_non_lesion	1.2987		GTTAAGCAGAGCTGGT-1-SKN8090528	AD_lesion	0
				AGGTCATAGTTCCACA-1-SKN8090524	AD_non_lesion	0		CCTACCACAGAAGCAC-1-SKN8090527	AD_non_lesion	1.32264		GTTAAGCGTTTACTCT-1-SKN8090528	AD_lesion	2.28743
				AGGTCATCAATGCCAT-1-SKN8090524	AD_non_lesion	0		CCTACCAGTCCGAACC-1-SKN8090527	AD_non_lesion	1.95766		GTTACAGCAATCTGCA-1-SKN8090528	AD_lesion	0
				AGGTCATCAGATGAGC-1-SKN8090524	AD_non_lesion	1.07428		CCTACCAGTTACTGAC-1-SKN8090527	AD_non_lesion	2.45317		GTTACAGTCAGCTCTC-1-SKN8090528	AD_lesion	0
				AGGTCATGTCACACGC-1-SKN8090524	AD_non_lesion	0		CCTACCATCGTCTGCT-1-SKN8090527	AD_non_lesion	0		GTTACAGTCGGCTACG-1-SKN8090528	AD_lesion	0
				AGGTCATTCATGTAGC-1-SKN8090524	AD_non_lesion	0		CCTAGCTAGACAATAC-1-SKN8090527	AD_non_lesion	0.989346		GTTCATTAGTCACGCC-1-SKN8090528	AD_lesion	1.10384
				AGGTCATTCGCATGGC-1-SKN8090524	AD_non_lesion	1.12545		CCTAGCTAGACTTGAA-1-SKN8090527	AD_non_lesion	1.98831		GTTCTCGGTGTGAAAT-1-SKN8090528	AD_lesion	0
				AGGTCATTCGCGCCAA-1-SKN8090524	AD_non_lesion	0		CCTAGCTAGCTAGTCT-1-SKN8090527	AD_non_lesion	2.01179		GTTCTCGTCGGAGCAA-1-SKN8090528	AD_lesion	1.43168
				AGGTCATTCTCACATT-1-SKN8090524	AD_non_lesion	1.55775		CCTAGCTCAGTGGAGT-1-SKN8090527	AD_non_lesion	0		TAAACCGGTTGGGACA-1-SKN8090528	AD_lesion	2.95396
				AGGTCCGCAAGGCTCC-1-SKN8090524	AD_non_lesion	0		CCTATTATCCAAACAC-1-SKN8090527	AD_non_lesion	2.29622		TAAACCGTCAGCATGT-1-SKN8090528	AD_lesion	1.53336
				AGGTCCGGTTAAGACA-1-SKN8090524	AD_non_lesion	0		CCTCAGTGTGACAAAT-1-SKN8090527	AD_non_lesion	2.1466		TAAGCGTGTTGTTTGG-1-SKN8090528	AD_lesion	0
				AGTAGTCAGTCAAGGC-1-SKN8090524	AD_non_lesion	0		CCTCAGTTCCTTTACA-1-SKN8090527	AD_non_lesion	1.17222		TAAGCGTTCAAGAAGT-1-SKN8090528	AD_lesion	0
				AGTAGTCGTCAGGACA-1-SKN8090524	AD_non_lesion	1.21698		CCTCTGACAAACCCAT-1-SKN8090527	AD_non_lesion	3.2601		TACACGACATCTCGCT-1-SKN8090528	AD_lesion	0
				AGTAGTCGTCTAACGT-1-SKN8090524	AD_non_lesion	0		CCTTACGTCTGCTGCT-1-SKN8090527	AD_non_lesion	0		TACAGTGGTGCAGTAG-1-SKN8090528	AD_lesion	2.1085
				AGTAGTCGTTCCGGCA-1-SKN8090524	AD_non_lesion	1.1277		CCTTCCCAGATCACGG-1-SKN8090527	AD_non_lesion	1.21565		TACCTATGTTAAGACA-1-SKN8090528	AD_lesion	0
				AGTAGTCTCATGCTCC-1-SKN8090524	AD_non_lesion	1.55406		CCTTCCCAGCAGACTG-1-SKN8090527	AD_non_lesion	2.35774		TACCTTAAGCGCCTTG-1-SKN8090528	AD_lesion	0
				AGTAGTCTCGCCTGAG-1-SKN8090524	AD_non_lesion	1.11309		CCTTCCCTCCGCGTTT-1-SKN8090527	AD_non_lesion	1.88955		TACCTTATCCGAACGC-1-SKN8090528	AD_lesion	1.77569
				AGTCTTTAGCGTGTCC-1-SKN8090524	AD_non_lesion	1.3271		CCTTCCCTCGGCGCAT-1-SKN8090527	AD_non_lesion	2.38975		TACGGGCAGAGGTAGA-1-SKN8090528	AD_lesion	0
				AGTCTTTAGCTGAAAT-1-SKN8090524	AD_non_lesion	1.2425		CCTTCCCTCTTACCGC-1-SKN8090527	AD_non_lesion	3.06621		TACGGGCAGAGTACCG-1-SKN8090528	AD_lesion	0
				AGTCTTTCAATAGAGT-1-SKN8090524	AD_non_lesion	2.25489		CCTTCGAAGACCTAGG-1-SKN8090527	AD_non_lesion	0		TACGGTACACCTCGTT-1-SKN8090528	AD_lesion	0
				AGTCTTTCAATGGAGC-1-SKN8090524	AD_non_lesion	0		CCTTCGACAGACGTAG-1-SKN8090527	AD_non_lesion	3.11042		TACGGTATCCGTTGCT-1-SKN8090528	AD_lesion	2.18313
				AGTCTTTCACCTCGTT-1-SKN8090524	AD_non_lesion	1.09662		CCTTCGACATGACGGA-1-SKN8090527	AD_non_lesion	0		TACTCATAGAATGTTG-1-SKN8090528	AD_lesion	0
				AGTCTTTCATGGGACA-1-SKN8090524	AD_non_lesion	1.39293		CCTTCGAGTCCTAGCG-1-SKN8090527	AD_non_lesion	1.88788		TACTCATCACATGACT-1-SKN8090528	AD_lesion	1.77964
				AGTCTTTGTCGACTGC-1-SKN8090524	AD_non_lesion	0		CCTTCGAGTTTCCACC-1-SKN8090527	AD_non_lesion	1.59316		TACTCATGTCGGGTCT-1-SKN8090528	AD_lesion	3.13174
				AGTCTTTTCCGCATAA-1-SKN8090524	AD_non_lesion	1.63787		CCTTTCTAGCCGATTT-1-SKN8090527	AD_non_lesion	2.15129		TACTTACCATCGGACC-1-SKN8090528	AD_lesion	1.85623
				AGTGAGGAGTAGGCCA-1-SKN8090524	AD_non_lesion	0		CCTTTCTCACTCGACG-1-SKN8090527	AD_non_lesion	2.1587		TACTTACTCAGTGCAT-1-SKN8090528	AD_lesion	1.91551
				AGTGAGGAGTGAAGAG-1-SKN8090524	AD_non_lesion	0		CCTTTCTCATCAGTAC-1-SKN8090527	AD_non_lesion	2.06723		TACTTGTGTAATTGGA-1-SKN8090528	AD_lesion	0
				AGTGAGGCAGACAGGT-1-SKN8090524	AD_non_lesion	1.22491		CCTTTCTTCTCCCTGA-1-SKN8090527	AD_non_lesion	1.18216		TAGACCAAGGGCACTA-1-SKN8090528	AD_lesion	2.31492
				AGTGAGGGTCGACTGC-1-SKN8090524	AD_non_lesion	0		CGAACATAGTGTACCT-1-SKN8090527	AD_non_lesion	2.01657		TAGACCAAGTGATCGG-1-SKN8090528	AD_lesion	2.01123
				AGTGAGGGTCGGCATC-1-SKN8090524	AD_non_lesion	1.40954		CGAACATGTTCACGGC-1-SKN8090527	AD_non_lesion	1.50493		TAGACCAGTACAAGTA-1-SKN8090528	AD_lesion	1.75166
				AGTGAGGGTTAAGACA-1-SKN8090524	AD_non_lesion	0		CGAACATTCCGAATGT-1-SKN8090527	AD_non_lesion	2.15836		TAGACCAGTCTCATCC-1-SKN8090528	AD_lesion	0
				AGTGAGGGTTATGCGT-1-SKN8090524	AD_non_lesion	0		CGAATGTCATCGACGC-1-SKN8090527	AD_non_lesion	0		TAGACCATCAGATAAG-1-SKN8090528	AD_lesion	0
				AGTGAGGGTTCCACGG-1-SKN8090524	AD_non_lesion	0		CGAATGTGTCATTAGC-1-SKN8090527	AD_non_lesion	2.6795		TAGAGCTAGTGATCGG-1-SKN8090528	AD_lesion	0
				AGTGAGGGTTCCCTTG-1-SKN8090524	AD_non_lesion	0		CGAATGTTCGGTGTTA-1-SKN8090527	AD_non_lesion	1.46034		TAGAGCTAGTTCGCAT-1-SKN8090528	AD_lesion	1.83601
				AGTGAGGTCCCTAATT-1-SKN8090524	AD_non_lesion	0		CGACCTTCAGGACCCT-1-SKN8090527	AD_non_lesion	1.7965		TAGCCGGAGTACGTAA-1-SKN8090528	AD_lesion	0
				AGTGAGGTCCGTAGTA-1-SKN8090524	AD_non_lesion	0		CGACCTTTCCACTGGG-1-SKN8090527	AD_non_lesion	1.39361		TAGCCGGCAATGGATA-1-SKN8090528	AD_lesion	2.21629
				AGTGGGAAGCAGACTG-1-SKN8090524	AD_non_lesion	0		CGACTTCAGACTTTCG-1-SKN8090527	AD_non_lesion	1.93746		TAGCCGGGTACTTCTT-1-SKN8090528	AD_lesion	0
				AGTGGGAAGCTAGCCC-1-SKN8090524	AD_non_lesion	0		CGACTTCAGGCACATG-1-SKN8090527	AD_non_lesion	0		TAGCCGGTCACCTTAT-1-SKN8090528	AD_lesion	0
				AGTGGGAAGTCTCGGC-1-SKN8090524	AD_non_lesion	0		CGACTTCAGTATCGAA-1-SKN8090527	AD_non_lesion	1.46865		TAGGCATCATACGCCG-1-SKN8090528	AD_lesion	0
				AGTGGGACACGTGAGA-1-SKN8090524	AD_non_lesion	0		CGACTTCAGTGTCCCG-1-SKN8090527	AD_non_lesion	1.44257		TAGGCATGTCCGACGT-1-SKN8090528	AD_lesion	0
				AGTGGGACAGGGCATA-1-SKN8090524	AD_non_lesion	1.02992		CGAGAAGAGAATGTGT-1-SKN8090527	AD_non_lesion	0		TAGTGGTCAAACGTGG-1-SKN8090528	AD_lesion	2.09433
				AGTGGGACAGGGTACA-1-SKN8090524	AD_non_lesion	0.832491		CGAGAAGCAGATGAGC-1-SKN8090527	AD_non_lesion	0		TAGTGGTCATGCCCGA-1-SKN8090528	AD_lesion	0
				AGTGGGATCAAGCCTA-1-SKN8090524	AD_non_lesion	1.4295		CGAGAAGCATTACCTT-1-SKN8090527	AD_non_lesion	1.25021		TAGTTGGCAGGACGTA-1-SKN8090528	AD_lesion	0
				AGTGGGATCACGATGT-1-SKN8090524	AD_non_lesion	1.38256		CGAGAAGGTAAGAGGA-1-SKN8090527	AD_non_lesion	1.68738		TATCAGGGTGATAAAC-1-SKN8090528	AD_lesion	2.0521
				AGTGGGATCATTTGGG-1-SKN8090524	AD_non_lesion	0		CGAGAAGGTAGTACCT-1-SKN8090527	AD_non_lesion	2.06262		TATCTCATCATAAAGG-1-SKN8090528	AD_lesion	1.63787
				AGTGGGATCCTTGACC-1-SKN8090524	AD_non_lesion	0		CGAGCACCAAGAAAGG-1-SKN8090527	AD_non_lesion	1.96332		TATGCCCCAAGTAATG-1-SKN8090528	AD_lesion	0
				AGTGGGATCGCTGATA-1-SKN8090524	AD_non_lesion	1.06274		CGAGCACCATGGTCTA-1-SKN8090527	AD_non_lesion	2.38482		TATTACCAGTGCTGCC-1-SKN8090528	AD_lesion	2.35883
				AGTGGGATCGGCTACG-1-SKN8090524	AD_non_lesion	0		CGAGCACGTTACAGAA-1-SKN8090527	AD_non_lesion	0		TATTACCGTACCCAAT-1-SKN8090528	AD_lesion	0
				AGTGGGATCGTACGGC-1-SKN8090524	AD_non_lesion	0		CGAGCACTCTCTAAGG-1-SKN8090527	AD_non_lesion	0		TCAACGAAGTCAAGCG-1-SKN8090528	AD_lesion	0
				AGTGTCAAGTAGATGT-1-SKN8090524	AD_non_lesion	0		CGAGCCACAAAGAATC-1-SKN8090527	AD_non_lesion	1.13539		TCAATCTTCGTCGTTC-1-SKN8090528	AD_lesion	1.77082
				AGTGTCAGTAGCTTGT-1-SKN8090524	AD_non_lesion	0.917613		CGATCGGAGGACACCA-1-SKN8090527	AD_non_lesion	2.35948		TCACAAGTCTGAAAGA-1-SKN8090528	AD_lesion	1.88314
				AGTGTCAGTCCAGTGC-1-SKN8090524	AD_non_lesion	1.2789		CGATCGGCAAACCTAC-1-SKN8090527	AD_non_lesion	0		TCACGAACACGTGAGA-1-SKN8090528	AD_lesion	0
				AGTGTCAGTTAAGGGC-1-SKN8090524	AD_non_lesion	0		CGATCGGCAAATCCGT-1-SKN8090527	AD_non_lesion	0		TCACGAACACTTGGAT-1-SKN8090528	AD_lesion	0
				AGTGTCAGTTAGAACA-1-SKN8090524	AD_non_lesion	0		CGATCGGTCTCGTATT-1-SKN8090527	AD_non_lesion	2.54171		TCACGAACATGACATC-1-SKN8090528	AD_lesion	0
				AGTGTCATCAGCAACT-1-SKN8090524	AD_non_lesion	0		CGATGGCCATTAGGCT-1-SKN8090527	AD_non_lesion	1.44035		TCAGATGAGCGATAGC-1-SKN8090528	AD_lesion	0
				AGTGTCATCAGGTAAA-1-SKN8090524	AD_non_lesion	0		CGATGGCGTAGTACCT-1-SKN8090527	AD_non_lesion	1.71897		TCAGATGTCAAGAAGT-1-SKN8090528	AD_lesion	0
				AGTGTCATCCCAAGAT-1-SKN8090524	AD_non_lesion	0		CGATGGCGTCAAGCGA-1-SKN8090527	AD_non_lesion	0		TCAGATGTCGCATGGC-1-SKN8090528	AD_lesion	1.07505
				AGTGTCATCGCCAGCA-1-SKN8090524	AD_non_lesion	1.55657		CGATGGCGTCCATGAT-1-SKN8090527	AD_non_lesion	1.5854		TCAGCAAAGGGTTTCT-1-SKN8090528	AD_lesion	0
				AGTGTCATCGGAATCT-1-SKN8090524	AD_non_lesion	1.13424		CGATGGCTCCGCAGTG-1-SKN8090527	AD_non_lesion	1.41353		TCAGCAACATAGACTC-1-SKN8090528	AD_lesion	0
				AGTTGGTAGGCCGAAT-1-SKN8090524	AD_non_lesion	0		CGATGGCTCCGCGGTA-1-SKN8090527	AD_non_lesion	0		TCAGCAACATCCGTGG-1-SKN8090528	AD_lesion	1.81376
				AGTTGGTCACACCGAC-1-SKN8090524	AD_non_lesion	1.81966		CGATGTAAGAGGTAGA-1-SKN8090527	AD_non_lesion	0		TCAGCTCAGTATTGGA-1-SKN8090528	AD_lesion	0
				AGTTGGTCATGCATGT-1-SKN8090524	AD_non_lesion	0		CGATGTAAGAGTGACC-1-SKN8090527	AD_non_lesion	1.91157		TCAGCTCCACGCATCG-1-SKN8090528	AD_lesion	0
				AGTTGGTCATGTCTCC-1-SKN8090524	AD_non_lesion	0		CGATGTACAGGATTGG-1-SKN8090527	AD_non_lesion	0		TCAGCTCGTCGAAAGC-1-SKN8090528	AD_lesion	1.37082
				AGTTGGTGTAAATACG-1-SKN8090524	AD_non_lesion	1.5762		CGATGTATCTGAAAGA-1-SKN8090527	AD_non_lesion	1.63101		TCAGGTAAGGGATCTG-1-SKN8090528	AD_lesion	0
				AGTTGGTGTTAAGTAG-1-SKN8090524	AD_non_lesion	0		CGATTGACAAGAGTCG-1-SKN8090527	AD_non_lesion	1.7269		TCAGGTATCTTCGGTC-1-SKN8090528	AD_lesion	2.29461
				AGTTGGTTCGTAGGAG-1-SKN8090524	AD_non_lesion	1.72881		CGATTGAGTCTCTTTA-1-SKN8090527	AD_non_lesion	1.73084		TCATTACCATGTTCCC-1-SKN8090528	AD_lesion	1.56399
				AGTTGGTTCTTATCTG-1-SKN8090524	AD_non_lesion	1.0245		CGCCAAGCAATGGAGC-1-SKN8090527	AD_non_lesion	1.31921		TCATTACTCGTATCAG-1-SKN8090528	AD_lesion	0
				ATAACGCAGATCGGGT-1-SKN8090524	AD_non_lesion	1.06027		CGCCAAGCATAGGATA-1-SKN8090527	AD_non_lesion	1.83823		TCATTTGTCAACCAAC-1-SKN8090528	AD_lesion	0
				ATAACGCAGGTTACCT-1-SKN8090524	AD_non_lesion	0		CGCCAAGTCCGAGCCA-1-SKN8090527	AD_non_lesion	0.897081		TCCACACCAGCCTTGG-1-SKN8090528	AD_lesion	0
				ATAACGCCATATACGC-1-SKN8090524	AD_non_lesion	0		CGCGGTAGTAGTACCT-1-SKN8090527	AD_non_lesion	0		TCCCGATCAGCTGTTA-1-SKN8090528	AD_lesion	0
				ATAACGCCATGGGAAC-1-SKN8090524	AD_non_lesion	0.983127		CGCGGTAGTTTACTCT-1-SKN8090527	AD_non_lesion	0		TCGAGGCCAATAAGCA-1-SKN8090528	AD_lesion	2.61905
				ATAACGCGTGTGGCTC-1-SKN8090524	AD_non_lesion	1.35588		CGCGGTATCAACGGCC-1-SKN8090527	AD_non_lesion	1.47929		TCGAGGCTCGTTTAGG-1-SKN8090528	AD_lesion	0
				ATAACGCGTTCTGGTA-1-SKN8090524	AD_non_lesion	0		CGCGGTATCGCAAACT-1-SKN8090527	AD_non_lesion	1.08416		TCGAGGCTCTTACCGC-1-SKN8090528	AD_lesion	0
				ATAACGCTCTTCTGGC-1-SKN8090524	AD_non_lesion	1.38289		CGCGTTTAGAATCTCC-1-SKN8090527	AD_non_lesion	1.75739		TCGCGAGAGGGTTCCC-1-SKN8090528	AD_lesion	0
				ATAAGAGAGTTACCCA-1-SKN8090524	AD_non_lesion	0		CGCGTTTCAGCCAGAA-1-SKN8090527	AD_non_lesion	0		TCGCGAGGTGGACGAT-1-SKN8090528	AD_lesion	0
				ATAAGAGCAAGAAGAG-1-SKN8090524	AD_non_lesion	1.11158		CGCGTTTGTATTCGTG-1-SKN8090527	AD_non_lesion	0.852899		TCGCGTTCATTCGACA-1-SKN8090528	AD_lesion	1.32507
				ATAAGAGCACCCTATC-1-SKN8090524	AD_non_lesion	0.922059		CGCGTTTGTCATCGGC-1-SKN8090527	AD_non_lesion	2.5456		TCGGGACAGCCGGTAA-1-SKN8090528	AD_lesion	0
				ATAAGAGGTCCGTCAG-1-SKN8090524	AD_non_lesion	0		CGCGTTTGTGATGCCC-1-SKN8090527	AD_non_lesion	1.7497		TCGGGACAGTAGGCCA-1-SKN8090528	AD_lesion	1.92595
				ATAAGAGGTTACTGAC-1-SKN8090524	AD_non_lesion	0		CGCTGGAAGCCCAGCT-1-SKN8090527	AD_non_lesion	1.76719		TCGGGACTCCAGTAGT-1-SKN8090528	AD_lesion	0
				ATAAGAGTCCGCTGTT-1-SKN8090524	AD_non_lesion	0		CGCTGGACATCACGTA-1-SKN8090527	AD_non_lesion	0.947607		TCGGTAAAGATAGGAG-1-SKN8090528	AD_lesion	1.49145
				ATAAGAGTCTAACTCT-1-SKN8090524	AD_non_lesion	0		CGCTGGAGTCCCTTGT-1-SKN8090527	AD_non_lesion	1.80141		TCGTACCAGCAGACTG-1-SKN8090528	AD_lesion	0
				ATAAGAGTCTCCGGTT-1-SKN8090524	AD_non_lesion	1.10451		CGCTGGAGTCGTCTTC-1-SKN8090527	AD_non_lesion	0		TCGTACCAGTAGCGGT-1-SKN8090528	AD_lesion	0
				ATAGACCAGCTACCTA-1-SKN8090524	AD_non_lesion	0		CGCTGGAGTGCCTGGT-1-SKN8090527	AD_non_lesion	0		TCGTACCGTCGCGAAA-1-SKN8090528	AD_lesion	0
				ATAGACCAGCTATGCT-1-SKN8090524	AD_non_lesion	0		CGCTTCAAGGGTTCCC-1-SKN8090527	AD_non_lesion	0		TCTATTGGTCAAGCGA-1-SKN8090528	AD_lesion	1.74813
				ATAGACCAGGTGATTA-1-SKN8090524	AD_non_lesion	0		CGGACACCACAAGCCC-1-SKN8090527	AD_non_lesion	0.958376		TCTCATACAGGGTTAG-1-SKN8090528	AD_lesion	0
				ATAGACCAGGTGCAAC-1-SKN8090524	AD_non_lesion	1.24725		CGGACACGTTGGACCC-1-SKN8090527	AD_non_lesion	1.39282		TCTCTAACAGCTTCGG-1-SKN8090528	AD_lesion	0
				ATAGACCCACTTAACG-1-SKN8090524	AD_non_lesion	0		CGGACACTCGGACAAG-1-SKN8090527	AD_non_lesion	2.50748		TCTCTAATCGTATCAG-1-SKN8090528	AD_lesion	1.73995
				ATAGACCGTGTGAAAT-1-SKN8090524	AD_non_lesion	1.49735		CGGACACTCTTCTGGC-1-SKN8090527	AD_non_lesion	1.21149		TCTGAGAAGATGTCGG-1-SKN8090528	AD_lesion	0
				ATAGACCGTTAAGTAG-1-SKN8090524	AD_non_lesion	1.17717		CGGACGTAGCGTAGTG-1-SKN8090527	AD_non_lesion	2.19014		TCTGGAACATCTCCCA-1-SKN8090528	AD_lesion	0
				ATAGACCTCCGCAGTG-1-SKN8090524	AD_non_lesion	1.63621		CGGACGTCAGCATGAG-1-SKN8090527	AD_non_lesion	0		TCTGGAAGTATGCTTG-1-SKN8090528	AD_lesion	0
				ATAGACCTCCGGGTGT-1-SKN8090524	AD_non_lesion	3.00574		CGGACGTGTCTGCGGT-1-SKN8090527	AD_non_lesion	1.96132		TCTGGAAGTCTCCATC-1-SKN8090528	AD_lesion	0
				ATAGACCTCTTGCCGT-1-SKN8090524	AD_non_lesion	1.24075		CGGACTGAGAGTTGGC-1-SKN8090527	AD_non_lesion	1.1464		TCTGGAATCACTTACT-1-SKN8090528	AD_lesion	0
				ATCACGAAGCTGCAAG-1-SKN8090524	AD_non_lesion	1.71214		CGGACTGCAAATCCGT-1-SKN8090527	AD_non_lesion	0		TCTTCGGCAACCGCCA-1-SKN8090528	AD_lesion	0
				ATCACGACAAGCTGAG-1-SKN8090524	AD_non_lesion	1.82164		CGGACTGTCAAACGGG-1-SKN8090527	AD_non_lesion	0.674154		TCTTCGGTCTGGAGCC-1-SKN8090528	AD_lesion	0
				ATCACGAGTCCTCCAT-1-SKN8090524	AD_non_lesion	0		CGGAGCTAGACAGGCT-1-SKN8090527	AD_non_lesion	1.41944		TCTTTCCAGTCCATAC-1-SKN8090528	AD_lesion	1.73378
				ATCATCTAGGAACTGC-1-SKN8090524	AD_non_lesion	1.6727		CGGAGCTAGATGTGTA-1-SKN8090527	AD_non_lesion	2.12683		TCTTTCCCAACTGCGC-1-SKN8090528	AD_lesion	2.58493
				ATCATCTAGTTGAGAT-1-SKN8090524	AD_non_lesion	0		CGGAGCTCACAAGACG-1-SKN8090527	AD_non_lesion	1.21916		TGAAAGAAGATCGATA-1-SKN8090528	AD_lesion	1.61749
				ATCATCTCACTGTTAG-1-SKN8090524	AD_non_lesion	0		CGGAGCTCACAGGTTT-1-SKN8090527	AD_non_lesion	1.41991		TGAAAGAAGGCATGGT-1-SKN8090528	AD_lesion	0
				ATCATCTCAGGATTGG-1-SKN8090524	AD_non_lesion	0		CGGAGTCAGCTAAGAT-1-SKN8090527	AD_non_lesion	2.03111		TGAAAGACATGAGCGA-1-SKN8090528	AD_lesion	0
				ATCATCTCATTTCAGG-1-SKN8090524	AD_non_lesion	0		CGGAGTCCAGTTAACC-1-SKN8090527	AD_non_lesion	2.15701		TGAAAGAGTCAGGACA-1-SKN8090528	AD_lesion	0
				ATCATCTGTGGCTCCA-1-SKN8090524	AD_non_lesion	1.44591		CGGAGTCCATCGGTTA-1-SKN8090527	AD_non_lesion	1.9144		TGACTAGCAGCTCGCA-1-SKN8090528	AD_lesion	0
				ATCATCTGTTTGTTTC-1-SKN8090524	AD_non_lesion	1.20148		CGGAGTCTCATTCACT-1-SKN8090527	AD_non_lesion	1.00434		TGACTAGCATCCTAGA-1-SKN8090528	AD_lesion	0
				ATCATGGAGCGAAGGG-1-SKN8090524	AD_non_lesion	2.07755		CGGAGTCTCTTATCTG-1-SKN8090527	AD_non_lesion	1.84763		TGACTTTAGATCCTGT-1-SKN8090528	AD_lesion	0
				ATCATGGAGTACACCT-1-SKN8090524	AD_non_lesion	0		CGGCTAGAGCTGAACG-1-SKN8090527	AD_non_lesion	1.22882		TGACTTTAGCAGGTCA-1-SKN8090528	AD_lesion	0
				ATCATGGCAAATACAG-1-SKN8090524	AD_non_lesion	0		CGGCTAGAGGAGTAGA-1-SKN8090527	AD_non_lesion	1.73186		TGACTTTCATTTCACT-1-SKN8090528	AD_lesion	0
				ATCATGGCAGTCGATT-1-SKN8090524	AD_non_lesion	1.54525		CGGCTAGGTGACGGTA-1-SKN8090527	AD_non_lesion	1.92846		TGAGCATTCGGAAACG-1-SKN8090528	AD_lesion	0
				ATCATGGGTTTAGCTG-1-SKN8090524	AD_non_lesion	0		CGGGTCACAACAACCT-1-SKN8090527	AD_non_lesion	2.36777		TGAGCATTCGTGGGAA-1-SKN8090528	AD_lesion	2.65702
				ATCATGGTCCAACCAA-1-SKN8090524	AD_non_lesion	1.24796		CGGTTAACAGGAATGC-1-SKN8090527	AD_non_lesion	1.27713		TGATTTCAGGAATTAC-1-SKN8090528	AD_lesion	0
				ATCCACCAGGGCTTCC-1-SKN8090524	AD_non_lesion	1.54225		CGGTTAACATCTCGCT-1-SKN8090527	AD_non_lesion	0		TGATTTCCATCTATGG-1-SKN8090528	AD_lesion	0
				ATCCACCAGTATCGAA-1-SKN8090524	AD_non_lesion	0		CGTAGCGCAAGCTGTT-1-SKN8090527	AD_non_lesion	0		TGCACCTGTAGCGTAG-1-SKN8090528	AD_lesion	0
				ATCCACCAGTTAGGTA-1-SKN8090524	AD_non_lesion	0		CGTAGCGGTGGCGAAT-1-SKN8090527	AD_non_lesion	1.38144		TGCACCTTCAGTGTTG-1-SKN8090528	AD_lesion	0
				ATCCACCCAAGCGAGT-1-SKN8090524	AD_non_lesion	1.83557		CGTAGCGGTTCTGAAC-1-SKN8090527	AD_non_lesion	1.4223		TGCCAAAGTATCAGTC-1-SKN8090528	AD_lesion	0
				ATCCACCGTAAACGCG-1-SKN8090524	AD_non_lesion	0		CGTAGCGTCTGTTTGT-1-SKN8090527	AD_non_lesion	1.62334		TGCCAAATCCTGTAGA-1-SKN8090528	AD_lesion	1.15155
				ATCCACCGTGTATGGG-1-SKN8090524	AD_non_lesion	1.1124		CGTAGGCAGGTGCAAC-1-SKN8090527	AD_non_lesion	1.69951		TGCCCATGTGTAACGG-1-SKN8090528	AD_lesion	2.01686
				ATCCACCGTGTGGCTC-1-SKN8090524	AD_non_lesion	1.57727		CGTAGGCCAGCAGTTT-1-SKN8090527	AD_non_lesion	0		TGCCCATTCCGAAGAG-1-SKN8090528	AD_lesion	0
				ATCCACCTCGGTGTTA-1-SKN8090524	AD_non_lesion	0		CGTAGGCGTGGTCCGT-1-SKN8090527	AD_non_lesion	0		TGCCCTAAGGAGTTGC-1-SKN8090528	AD_lesion	2.61473
				ATCCACCTCTATCCCG-1-SKN8090524	AD_non_lesion	2.56921		CGTAGGCTCAGATAAG-1-SKN8090527	AD_non_lesion	0		TGCCCTAAGGCCCTTG-1-SKN8090528	AD_lesion	0
				ATCCGAAAGCCGATTT-1-SKN8090524	AD_non_lesion	0		CGTAGGCTCAGGTAAA-1-SKN8090527	AD_non_lesion	2.42164		TGCGCAGAGCGTGAAC-1-SKN8090528	AD_lesion	1.82589
				ATCCGAAAGTAAGTAC-1-SKN8090524	AD_non_lesion	1.21582		CGTCACTCATCGGGTC-1-SKN8090527	AD_non_lesion	1.77102		TGCGCAGGTGCACCAC-1-SKN8090528	AD_lesion	1.7761
				ATCCGAACAATCTACG-1-SKN8090524	AD_non_lesion	0		CGTCACTGTCCTCCAT-1-SKN8090527	AD_non_lesion	1.18279		TGCGCAGTCTGTACGA-1-SKN8090528	AD_lesion	2.12261
				ATCCGAACATACAGCT-1-SKN8090524	AD_non_lesion	1.9703		CGTCACTGTGACGGTA-1-SKN8090527	AD_non_lesion	0		TGCGGGTGTCGGCTCA-1-SKN8090528	AD_lesion	0
				ATCCGAACATGGTAGG-1-SKN8090524	AD_non_lesion	1.56729		CGTCAGGGTACCGCTG-1-SKN8090527	AD_non_lesion	2.03688		TGCGTGGCACCATGTA-1-SKN8090528	AD_lesion	0
				ATCCGAATCATAAAGG-1-SKN8090524	AD_non_lesion	0		CGTCCATAGGCAGTCA-1-SKN8090527	AD_non_lesion	2.88947		TGCGTGGCACGAGAGT-1-SKN8090528	AD_lesion	0
				ATCCGAATCGTAGGTT-1-SKN8090524	AD_non_lesion	0		CGTCCATAGGTAGCTG-1-SKN8090527	AD_non_lesion	3.03129		TGCGTGGGTCAGAATA-1-SKN8090528	AD_lesion	1.96554
				ATCCGAATCGTTTAGG-1-SKN8090524	AD_non_lesion	1.78788		CGTCCATCAATGGACG-1-SKN8090527	AD_non_lesion	2.05715		TGCTACCGTTCACGGC-1-SKN8090528	AD_lesion	0
				ATCGAGTAGTGTTAGA-1-SKN8090524	AD_non_lesion	0		CGTCCATTCCTAGTGA-1-SKN8090527	AD_non_lesion	1.72817		TGCTACCTCTGCGTAA-1-SKN8090528	AD_lesion	0
				ATCGAGTCAGTCTTCC-1-SKN8090524	AD_non_lesion	1.08858		CGTCTACAGATGTTAG-1-SKN8090527	AD_non_lesion	3.11677		TGCTGCTCACGAAGCA-1-SKN8090528	AD_lesion	0
				ATCGAGTTCAGTGCAT-1-SKN8090524	AD_non_lesion	1.01735		CGTCTACCATCTCGCT-1-SKN8090527	AD_non_lesion	0		TGGCCAGCACGCCAGT-1-SKN8090528	AD_lesion	2.17617
				ATCGAGTTCAGTTTGG-1-SKN8090524	AD_non_lesion	1.16641		CGTCTACCATGGATGG-1-SKN8090527	AD_non_lesion	1.99528		TGGCCAGGTTACGACT-1-SKN8090528	AD_lesion	0
				ATCTACTAGCGGCTTC-1-SKN8090524	AD_non_lesion	0		CGTCTACTCCAGTAGT-1-SKN8090527	AD_non_lesion	0		TGGCCAGTCCGCTGTT-1-SKN8090528	AD_lesion	0
				ATCTACTCACACAGAG-1-SKN8090524	AD_non_lesion	0		CGTGAGCGTAGCCTAT-1-SKN8090527	AD_non_lesion	2.36109		TGGCGCAAGTCTCGGC-1-SKN8090528	AD_lesion	0
				ATCTACTCATCGATGT-1-SKN8090524	AD_non_lesion	0		CGTGTAAGTCTTCTCG-1-SKN8090527	AD_non_lesion	2.22434		TGGCGCAGTGCTTCTC-1-SKN8090528	AD_lesion	0
				ATCTACTGTACAGACG-1-SKN8090524	AD_non_lesion	1.67828		CGTGTAATCAGTGTTG-1-SKN8090527	AD_non_lesion	0		TGGCGCATCCTTGGTC-1-SKN8090528	AD_lesion	1.25169
				ATCTACTGTCTCTTTA-1-SKN8090524	AD_non_lesion	0		CGTGTCTAGAACAACT-1-SKN8090527	AD_non_lesion	1.09265		TGGCTGGTCACGAAGG-1-SKN8090528	AD_lesion	0
				ATCTACTGTGAGGCTA-1-SKN8090524	AD_non_lesion	1.2711		CGTGTCTAGCGTAGTG-1-SKN8090527	AD_non_lesion	0		TGGGAAGCACCGCTAG-1-SKN8090528	AD_lesion	0
				ATCTACTGTTCCCGAG-1-SKN8090524	AD_non_lesion	0.892546		CGTGTCTAGGGCATGT-1-SKN8090527	AD_non_lesion	0		TGGGAAGTCGGCGGTT-1-SKN8090528	AD_lesion	0
				ATCTGCCAGGATGCGT-1-SKN8090524	AD_non_lesion	0		CGTGTCTCATTGGTAC-1-SKN8090527	AD_non_lesion	1.05378		TGGGCGTTCGGTTAAC-1-SKN8090528	AD_lesion	0
				ATCTGCCCAAGTCATC-1-SKN8090524	AD_non_lesion	0		CGTGTCTGTCTCAACA-1-SKN8090527	AD_non_lesion	1.58532		TGGTTAGTCTGGCGAC-1-SKN8090528	AD_lesion	2.03457
				ATCTGCCGTAGGGACT-1-SKN8090524	AD_non_lesion	0		CGTGTCTTCAGGCAAG-1-SKN8090527	AD_non_lesion	0		TGGTTCCAGCTATGCT-1-SKN8090528	AD_lesion	0
				ATCTGCCGTCTCCCTA-1-SKN8090524	AD_non_lesion	1.76357		CGTTAGACACAGACTT-1-SKN8090527	AD_non_lesion	2.55267		TGTATTCTCACCCTCA-1-SKN8090528	AD_lesion	1.99459
				ATCTGCCGTGTTCGAT-1-SKN8090524	AD_non_lesion	0		CGTTAGACATTGGCGC-1-SKN8090527	AD_non_lesion	1.2397		TGTCCCATCATAACCG-1-SKN8090528	AD_lesion	0
				ATCTGCCGTTACGTCA-1-SKN8090524	AD_non_lesion	0.827241		CGTTAGATCATTCACT-1-SKN8090527	AD_non_lesion	0		TGTTCCGTCAGGCGAA-1-SKN8090528	AD_lesion	0
				ATCTGCCTCAGTTAGC-1-SKN8090524	AD_non_lesion	0		CGTTCTGCAATCCAAC-1-SKN8090527	AD_non_lesion	0		TTAACTCAGTACATGA-1-SKN8090528	AD_lesion	0
				ATCTGCCTCCCTCTTT-1-SKN8090524	AD_non_lesion	1.79385		CGTTCTGTCCCAGGTG-1-SKN8090527	AD_non_lesion	2.28584		TTAACTCGTGCTGTAT-1-SKN8090528	AD_lesion	0
				ATCTGCCTCTGGGCCA-1-SKN8090524	AD_non_lesion	1.82487		CGTTGGGAGTTCGATC-1-SKN8090527	AD_non_lesion	2.37393		TTAGGCAAGCTCTCGG-1-SKN8090528	AD_lesion	0
				ATGAGGGAGCCCAACC-1-SKN8090524	AD_non_lesion	0		CGTTGGGTCCCAGGTG-1-SKN8090527	AD_non_lesion	1.57544		TTAGGCATCGAACGGA-1-SKN8090528	AD_lesion	1.3476
				ATGAGGGAGTGAATTG-1-SKN8090524	AD_non_lesion	1.14494		CTAACTTAGATGTGGC-1-SKN8090527	AD_non_lesion	0		TTAGTTCGTCTCTTAT-1-SKN8090528	AD_lesion	2.07918
				ATGAGGGCAATGACCT-1-SKN8090524	AD_non_lesion	0		CTAACTTAGCCAGAAC-1-SKN8090527	AD_non_lesion	0		TTAGTTCGTGTAACGG-1-SKN8090528	AD_lesion	0
				ATGAGGGCATCGGTTA-1-SKN8090524	AD_non_lesion	1.41841		CTAACTTCAAGTACCT-1-SKN8090527	AD_non_lesion	1.66942		TTAGTTCTCCAGTATG-1-SKN8090528	AD_lesion	1.60339
				ATGCGATAGCTAGTTC-1-SKN8090524	AD_non_lesion	0.99889		CTAACTTGTCTGATTG-1-SKN8090527	AD_non_lesion	2.40306		TTATGCTAGAGCTGCA-1-SKN8090528	AD_lesion	1.83204
				ATGCGATAGTTTCCTT-1-SKN8090524	AD_non_lesion	2.16653		CTAAGACCAATCAGAA-1-SKN8090527	AD_non_lesion	2.64759		TTATGCTAGGAGTTTA-1-SKN8090528	AD_lesion	0
				ATGCGATCATGGTCAT-1-SKN8090524	AD_non_lesion	2.27873		CTAAGACCACGCTTTC-1-SKN8090527	AD_non_lesion	0		TTATGCTAGTTAAGTG-1-SKN8090528	AD_lesion	0
				ATGCGATGTCACTGGC-1-SKN8090524	AD_non_lesion	0.989452		CTAAGACTCATCGGAT-1-SKN8090527	AD_non_lesion	1.20671		TTATGCTGTATCTGCA-1-SKN8090528	AD_lesion	2.64783
				ATGCGATGTGCATCTA-1-SKN8090524	AD_non_lesion	1.152		CTAATGGCACCAGATT-1-SKN8090527	AD_non_lesion	2.54614		TTATGCTGTCTAGTGT-1-SKN8090528	AD_lesion	0
				ATGCGATGTTCCACTC-1-SKN8090524	AD_non_lesion	1.94334		CTAATGGGTAAGAGAG-1-SKN8090527	AD_non_lesion	2.58022		TTATGCTGTTCCACGG-1-SKN8090528	AD_lesion	1.46123
				ATGCGATGTTTACTCT-1-SKN8090524	AD_non_lesion	0		CTAATGGTCAGTGTTG-1-SKN8090527	AD_non_lesion	1.94728		TTATGCTTCAAGGCTT-1-SKN8090528	AD_lesion	0
				ATGCGATGTTTCCACC-1-SKN8090524	AD_non_lesion	0		CTAATGGTCGTCTGAA-1-SKN8090527	AD_non_lesion	1.40534		TTCCCAGGTCATGCCG-1-SKN8090528	AD_lesion	0
				ATGCGATTCGGTTAAC-1-SKN8090524	AD_non_lesion	1.16428		CTACACCAGTACTTGC-1-SKN8090527	AD_non_lesion	2.09308		TTCCCAGTCTAACTGG-1-SKN8090528	AD_lesion	2.9075
				ATGCGATTCTTACCTA-1-SKN8090524	AD_non_lesion	1.62552		CTACACCCAGTGGGAT-1-SKN8090527	AD_non_lesion	1.76789		TTCGAAGCAAGGTTCT-1-SKN8090528	AD_lesion	0
				ATGGGAGAGCGATGAC-1-SKN8090524	AD_non_lesion	0		CTACACCGTAGGGACT-1-SKN8090527	AD_non_lesion	2.19651		TTCGGTCCATTGGTAC-1-SKN8090528	AD_lesion	1.77651
				ATGGGAGAGGATGTAT-1-SKN8090524	AD_non_lesion	0		CTACACCGTCGTGGCT-1-SKN8090527	AD_non_lesion	1.80056		TTCTACACAGCTCCGA-1-SKN8090528	AD_lesion	0
				ATGGGAGAGTGTACCT-1-SKN8090524	AD_non_lesion	0		CTACACCTCCAAACTG-1-SKN8090527	AD_non_lesion	0		TTCTACACAGTTTACG-1-SKN8090528	AD_lesion	0
				ATGGGAGCAAGCTGGA-1-SKN8090524	AD_non_lesion	0		CTACACCTCCGTCATC-1-SKN8090527	AD_non_lesion	1.2775		TTCTACATCGGTTAAC-1-SKN8090528	AD_lesion	0
				ATGTGTGAGCTAGTGG-1-SKN8090524	AD_non_lesion	0.738093		CTACATTAGCGTTGCC-1-SKN8090527	AD_non_lesion	0		TTCTCAAAGTGAACGC-1-SKN8090528	AD_lesion	0
				ATGTGTGCATGACATC-1-SKN8090524	AD_non_lesion	0		CTACCCAAGAACTGTA-1-SKN8090527	AD_non_lesion	2.46976		TTCTCAACAGCGTCCA-1-SKN8090528	AD_lesion	1.86126
				ATGTGTGTCCGCGGTA-1-SKN8090524	AD_non_lesion	1.38032		CTACGTCAGCTCTCGG-1-SKN8090527	AD_non_lesion	2.08706		TTGAACGCAGCTTCGG-1-SKN8090528	AD_lesion	2.18173
				ATGTGTGTCCTCTAGC-1-SKN8090524	AD_non_lesion	0		CTACGTCTCACGACTA-1-SKN8090527	AD_non_lesion	2.90478		TTGAACGGTCCATCCT-1-SKN8090528	AD_lesion	2.00731
				ATTACTCAGTAGCCGA-1-SKN8090524	AD_non_lesion	0		CTACGTCTCATCGATG-1-SKN8090527	AD_non_lesion	2.48349		TTGAACGTCCTTGACC-1-SKN8090528	AD_lesion	0
				ATTACTCCACCGAAAG-1-SKN8090524	AD_non_lesion	0.704487		CTAGAGTAGGCGACAT-1-SKN8090527	AD_non_lesion	1.60391		TTGACTTCACTCAGGC-1-SKN8090528	AD_lesion	0
				ATTACTCCATTACCTT-1-SKN8090524	AD_non_lesion	1.43023		CTAGAGTAGTGAATTG-1-SKN8090527	AD_non_lesion	1.95219		TTGCCGTCACCACGTG-1-SKN8090528	AD_lesion	0
				ATTACTCGTAAGCACG-1-SKN8090524	AD_non_lesion	0.768349		CTAGAGTAGTGCCAGA-1-SKN8090527	AD_non_lesion	1.78852		TTGCCGTGTTTCGCTC-1-SKN8090528	AD_lesion	0
				ATTACTCGTCTGATTG-1-SKN8090524	AD_non_lesion	0		CTAGAGTTCGCATGGC-1-SKN8090527	AD_non_lesion	0		TTGGAACTCCACTCCA-1-SKN8090528	AD_lesion	1.7993
				ATTACTCGTGTTTGGT-1-SKN8090524	AD_non_lesion	0		CTAGCCTGTAGCGTCC-1-SKN8090527	AD_non_lesion	0		TTGGCAAAGTGTACCT-1-SKN8090528	AD_lesion	0
				ATTACTCTCATATCGG-1-SKN8090524	AD_non_lesion	0.945773		CTAGCCTGTCTCTCGT-1-SKN8090527	AD_non_lesion	0		TTGTAGGAGTCGTACT-1-SKN8090528	AD_lesion	0
				ATTATCCAGCCAGTAG-1-SKN8090524	AD_non_lesion	1.64729		CTAGTGACAGCGTTCG-1-SKN8090527	AD_non_lesion	1.57971		TTGTAGGGTTCCGGCA-1-SKN8090528	AD_lesion	1.71484
				ATTATCCAGGTAAACT-1-SKN8090524	AD_non_lesion	0		CTAGTGACATGGTCAT-1-SKN8090527	AD_non_lesion	1.92283		TTTACTGCAGGCTCAC-1-SKN8090528	AD_lesion	0
				ATTATCCAGTGCCAGA-1-SKN8090524	AD_non_lesion	0		CTAGTGAGTGCAGACA-1-SKN8090527	AD_non_lesion	0		TTTACTGGTCCGAACC-1-SKN8090528	AD_lesion	0
				ATTATCCCATGACATC-1-SKN8090524	AD_non_lesion	0		CTCACACCACCATCCT-1-SKN8090527	AD_non_lesion	2.226		TTTACTGTCTGCAGTA-1-SKN8090528	AD_lesion	0
				ATTATCCGTCTCTTTA-1-SKN8090524	AD_non_lesion	0.764341		CTCAGAATCCGCGTTT-1-SKN8090527	AD_non_lesion	0		TTTATGCTCATCGGAT-1-SKN8090528	AD_lesion	0
				ATTATCCGTGTTCTTT-1-SKN8090524	AD_non_lesion	0		CTCATTAAGCGTCTAT-1-SKN8090527	AD_non_lesion	2.96586		TTTGCGCAGTGAACGC-1-SKN8090528	AD_lesion	0
				ATTATCCGTTACGGAG-1-SKN8090524	AD_non_lesion	0		CTCATTAGTCTACCTC-1-SKN8090527	AD_non_lesion	0		TTTGCGCTCCCTCAGT-1-SKN8090528	AD_lesion	2.13764
				ATTATCCTCCTAGGGC-1-SKN8090524	AD_non_lesion	0		CTCATTAGTCTTCTCG-1-SKN8090527	AD_non_lesion	1.74059		TTTGGTTAGCTCTCGG-1-SKN8090528	AD_lesion	1.78926
				ATTCTACAGCCCAGCT-1-SKN8090524	AD_non_lesion	0.950323		CTCGAAAAGCTGAACG-1-SKN8090527	AD_non_lesion	1.87593		TTTGTCAAGGTGGGTT-1-SKN8090528	AD_lesion	0
				ATTCTACAGGACGAAA-1-SKN8090524	AD_non_lesion	0		CTCGAAAAGGCAATTA-1-SKN8090527	AD_non_lesion	2.2471		TTTGTCAGTGCCTTGG-1-SKN8090528	AD_lesion	0
				ATTCTACAGTGAACAT-1-SKN8090524	AD_non_lesion	1.10939		CTCGAAACAATGGAGC-1-SKN8090527	AD_non_lesion	1.92046		TTTGTCATCTTCCTTC-1-SKN8090528	AD_lesion	1.48323
				ATTCTACCAGGAATCG-1-SKN8090524	AD_non_lesion	1.71584		CTCGAGGAGTCCATAC-1-SKN8090527	AD_non_lesion	1.99172		AGCGTATAGGACTGGT-1-SKN8090529	AD_lesion	1.85669
				ATTCTACGTCCAACTA-1-SKN8090524	AD_non_lesion	0		CTCGAGGGTACTTAGC-1-SKN8090527	AD_non_lesion	0		CATGCCTTCCGGCACA-1-SKN8090529	AD_lesion	2.88196
				ATTCTACGTTGTCGCG-1-SKN8090524	AD_non_lesion	2.14029		CTCGAGGTCCAAATGC-1-SKN8090527	AD_non_lesion	0		GGCAATTAGGAGTAGA-1-SKN8090529	AD_lesion	2.75335
				ATTCTACTCAACACTG-1-SKN8090524	AD_non_lesion	1.04545		CTCGAGGTCGGCTTGG-1-SKN8090527	AD_non_lesion	0		GGCGTGTAGCCACGTC-1-SKN8090529	AD_lesion	0
				ATTCTACTCATCATTC-1-SKN8090524	AD_non_lesion	0		CTCGGAGTCCCTCAGT-1-SKN8090527	AD_non_lesion	1.50849		TGAGAGGGTGTAACGG-1-SKN8090529	AD_lesion	2.96088
				ATTGGACAGACCGGAT-1-SKN8090524	AD_non_lesion	0		CTCGGGAGTACTCGCG-1-SKN8090527	AD_non_lesion	1.34803		AAACCTGTCTCGCATC-1-SKN8090530	AD_lesion	0
				ATTGGACCACATCCAA-1-SKN8090524	AD_non_lesion	0		CTCGGGAGTTGCCTCT-1-SKN8090527	AD_non_lesion	1.9719		AAAGATGAGCTAGGCA-1-SKN8090530	AD_lesion	0
				ATTGGACGTCACTGGC-1-SKN8090524	AD_non_lesion	0		CTCGTACAGAGTACCG-1-SKN8090527	AD_non_lesion	1.89626		AAAGATGAGTCATCCA-1-SKN8090530	AD_lesion	1.84583
				ATTGGACGTGCTCTTC-1-SKN8090524	AD_non_lesion	0		CTCGTACGTACGCACC-1-SKN8090527	AD_non_lesion	0		AAAGATGGTAACGCGA-1-SKN8090530	AD_lesion	0
				ATTGGACTCCCTTGTG-1-SKN8090524	AD_non_lesion	0		CTCGTACTCAAACGGG-1-SKN8090527	AD_non_lesion	2.46065		AAAGATGGTATCAGTC-1-SKN8090530	AD_lesion	2.50129
				ATTGGTGAGGAGTTGC-1-SKN8090524	AD_non_lesion	1.72614		CTCGTCAAGGAGTACC-1-SKN8090527	AD_non_lesion	2.34166		AAAGATGGTTATCACG-1-SKN8090530	AD_lesion	2.20258
				ATTGGTGAGGTTACCT-1-SKN8090524	AD_non_lesion	0		CTCGTCAAGGCTAGAC-1-SKN8090527	AD_non_lesion	1.82753		AAAGATGGTTTCCACC-1-SKN8090530	AD_lesion	1.58648
				ATTGGTGAGTCACGCC-1-SKN8090524	AD_non_lesion	0		CTCGTCACACGGCTAC-1-SKN8090527	AD_non_lesion	1.14014		AAAGATGTCCCATTTA-1-SKN8090530	AD_lesion	1.6975
				ATTGGTGAGTGTTTGC-1-SKN8090524	AD_non_lesion	1.75799		CTCGTCACAGGTTTCA-1-SKN8090527	AD_non_lesion	1.34571		AAAGCAACAGTGACAG-1-SKN8090530	AD_lesion	1.71447
				ATTGGTGCAAGCCCAC-1-SKN8090524	AD_non_lesion	0		CTCGTCACATGGGACA-1-SKN8090527	AD_non_lesion	2.34455		AAAGCAAGTCTCTCTG-1-SKN8090530	AD_lesion	2.96436
				ATTGGTGCATCATCCC-1-SKN8090524	AD_non_lesion	0		CTCGTCATCTTACCTA-1-SKN8090527	AD_non_lesion	2.57311		AAAGTAGAGCGATCCC-1-SKN8090530	AD_lesion	1.68523
				ATTGGTGGTCAAAGAT-1-SKN8090524	AD_non_lesion	0		CTCTAATAGGTGCTTT-1-SKN8090527	AD_non_lesion	2.02139		AAAGTAGGTAGTACCT-1-SKN8090530	AD_lesion	0
				ATTGGTGGTCAATACC-1-SKN8090524	AD_non_lesion	0		CTCTAATCACAGGTTT-1-SKN8090527	AD_non_lesion	2.35261		AAAGTAGTCAGCAACT-1-SKN8090530	AD_lesion	1.84224
				ATTGGTGGTTAAGATG-1-SKN8090524	AD_non_lesion	1.14787		CTCTACGAGAAGGACA-1-SKN8090527	AD_non_lesion	2.74763		AAATGCCAGTAATCCC-1-SKN8090530	AD_lesion	2.28109
				ATTGGTGGTTATCGGT-1-SKN8090524	AD_non_lesion	0		CTCTACGAGGTAGCTG-1-SKN8090527	AD_non_lesion	2.26579		AAATGCCGTCAATACC-1-SKN8090530	AD_lesion	0
				ATTGGTGTCCGCAAGC-1-SKN8090524	AD_non_lesion	1.13553		CTCTACGGTGCACGAA-1-SKN8090527	AD_non_lesion	2.70656		AAATGCCTCCGTCATC-1-SKN8090530	AD_lesion	0
				ATTTCTGAGACAATAC-1-SKN8090524	AD_non_lesion	0		CTCTACGTCAGCCTAA-1-SKN8090527	AD_non_lesion	2.3902		AACACGTAGCCGTCGT-1-SKN8090530	AD_lesion	0
				ATTTCTGAGAGCCCAA-1-SKN8090524	AD_non_lesion	1.26944		CTCTACGTCCAGTAGT-1-SKN8090527	AD_non_lesion	2.32069		AACACGTAGTTCGCGC-1-SKN8090530	AD_lesion	2.31656
				ATTTCTGAGCCAGTTT-1-SKN8090524	AD_non_lesion	0		CTCTACGTCTTAGCCC-1-SKN8090527	AD_non_lesion	0		AACACGTGTAAGAGAG-1-SKN8090530	AD_lesion	0
				ATTTCTGCATGCATGT-1-SKN8090524	AD_non_lesion	1.26907		CTCTGGTCATTTGCTT-1-SKN8090527	AD_non_lesion	1.55805		AACACGTTCAGCTCTC-1-SKN8090530	AD_lesion	1.69569
				ATTTCTGGTCTAGGTT-1-SKN8090524	AD_non_lesion	0		CTCTGGTTCACAACGT-1-SKN8090527	AD_non_lesion	1.70373		AACACGTTCTGCAAGT-1-SKN8090530	AD_lesion	2.02423
				ATTTCTGGTGCACCAC-1-SKN8090524	AD_non_lesion	0		CTGAAACTCAGCTCGG-1-SKN8090527	AD_non_lesion	0		AACCATGCAGCATGAG-1-SKN8090530	AD_lesion	2.64256
				ATTTCTGGTTCAGACT-1-SKN8090524	AD_non_lesion	0		CTGAAACTCCATTCTA-1-SKN8090527	AD_non_lesion	2.30646		AACCGCGAGATCCTGT-1-SKN8090530	AD_lesion	2.25546
				CAACCAAAGATCTGCT-1-SKN8090524	AD_non_lesion	0		CTGAAACTCGCTTGTC-1-SKN8090527	AD_non_lesion	1.94471		AACCGCGCAAGTACCT-1-SKN8090530	AD_lesion	1.93148
				CAACCAAAGGCCCGTT-1-SKN8090524	AD_non_lesion	0		CTGAAGTCACAGATTC-1-SKN8090527	AD_non_lesion	1.70006		AACCGCGCACGGCTAC-1-SKN8090530	AD_lesion	1.96712
				CAACCAAAGGCGTACA-1-SKN8090524	AD_non_lesion	1.29802		CTGAAGTTCGAATGGG-1-SKN8090527	AD_non_lesion	1.31124		AACCGCGTCCCACTTG-1-SKN8090530	AD_lesion	0
				CAACCAAGTCTTCAAG-1-SKN8090524	AD_non_lesion	0		CTGATAGAGACGCTTT-1-SKN8090527	AD_non_lesion	2.52951		AACCGCGTCCTGCCAT-1-SKN8090530	AD_lesion	1.60243
				CAACCAAGTTATGCGT-1-SKN8090524	AD_non_lesion	0		CTGATAGAGGACAGCT-1-SKN8090527	AD_non_lesion	1.71821		AACGTTGAGCAAATCA-1-SKN8090530	AD_lesion	2.33265
				CAACCAAGTTCCACAA-1-SKN8090524	AD_non_lesion	0		CTGATAGCATAGGATA-1-SKN8090527	AD_non_lesion	1.67036		AACGTTGAGGATATAC-1-SKN8090530	AD_lesion	0
				CAACCAATCTTAGAGC-1-SKN8090524	AD_non_lesion	1.45658		CTGATCCAGAAACCGC-1-SKN8090527	AD_non_lesion	1.46454		AACGTTGAGTGACTCT-1-SKN8090530	AD_lesion	0
				CAACCTCAGTTTCCTT-1-SKN8090524	AD_non_lesion	0		CTGATCCAGGTGACCA-1-SKN8090527	AD_non_lesion	0		AACGTTGTCGTCGTTC-1-SKN8090530	AD_lesion	0
				CAACCTCCAGCCTATA-1-SKN8090524	AD_non_lesion	0		CTGATCCTCTCTTATG-1-SKN8090527	AD_non_lesion	0.98491		AACTCAGAGGATATAC-1-SKN8090530	AD_lesion	2.88861
				CAACCTCCATGTAAGA-1-SKN8090524	AD_non_lesion	0		CTGCGGAAGCCAACAG-1-SKN8090527	AD_non_lesion	1.68917		AACTCAGCATAGGATA-1-SKN8090530	AD_lesion	2.84002
				CAACCTCGTGCCTTGG-1-SKN8090524	AD_non_lesion	0		CTGCGGAAGCTACCGC-1-SKN8090527	AD_non_lesion	1.66028		AACTCAGGTACCGGCT-1-SKN8090530	AD_lesion	0
				CAACCTCGTGCTGTAT-1-SKN8090524	AD_non_lesion	0		CTGCGGAAGGGTGTTG-1-SKN8090527	AD_non_lesion	0		AACTCAGGTTTAGGAA-1-SKN8090530	AD_lesion	2.45284
				CAACCTCGTTTGCATG-1-SKN8090524	AD_non_lesion	0		CTGCGGAAGTGACTCT-1-SKN8090527	AD_non_lesion	1.58247		AACTCAGTCCCAAGAT-1-SKN8090530	AD_lesion	0
				CAACCTCTCCGCGCAA-1-SKN8090524	AD_non_lesion	0		CTGCGGACATCACAAC-1-SKN8090527	AD_non_lesion	1.16337		AACTCTTAGCTGATAA-1-SKN8090530	AD_lesion	3.5497
				CAACCTCTCGTGGGAA-1-SKN8090524	AD_non_lesion	0		CTGCGGATCAGTACGT-1-SKN8090527	AD_non_lesion	0		AACTCTTCAGTCTTCC-1-SKN8090530	AD_lesion	0
				CAACTAGAGAGTGACC-1-SKN8090524	AD_non_lesion	1.41282		CTGCTGTCAGCGTAAG-1-SKN8090527	AD_non_lesion	0		AACTCTTCATAACCTG-1-SKN8090530	AD_lesion	2.04563
				CAACTAGAGGATCGCA-1-SKN8090524	AD_non_lesion	0		CTGCTGTTCACCCTCA-1-SKN8090527	AD_non_lesion	0		AACTCTTCATTGGGCC-1-SKN8090530	AD_lesion	0
				CAACTAGGTCGACTGC-1-SKN8090524	AD_non_lesion	1.01241		CTGCTGTTCTTATCTG-1-SKN8090527	AD_non_lesion	0		AACTCTTGTCGGCTCA-1-SKN8090530	AD_lesion	0
				CAACTAGTCAAGATCC-1-SKN8090524	AD_non_lesion	1.55303		CTGGTCTCACCAGTTA-1-SKN8090527	AD_non_lesion	2.2067		AACTGGTAGGTGCTTT-1-SKN8090530	AD_lesion	1.51178
				CAACTAGTCCGCATAA-1-SKN8090524	AD_non_lesion	1.7309		CTGGTCTGTCATGCAT-1-SKN8090527	AD_non_lesion	1.58927		AACTGGTCAGATGGGT-1-SKN8090530	AD_lesion	2.26701
				CAACTAGTCGAACTGT-1-SKN8090524	AD_non_lesion	1.33324		CTGGTCTTCATAAAGG-1-SKN8090527	AD_non_lesion	1.69596		AACTTTCTCGAATCCA-1-SKN8090530	AD_lesion	2.15028
				CAACTAGTCTATCGCC-1-SKN8090524	AD_non_lesion	0		CTGTGCTGTCAATGTC-1-SKN8090527	AD_non_lesion	3.0641		AACTTTCTCGTACCGG-1-SKN8090530	AD_lesion	0
				CAAGAAACATAACCTG-1-SKN8090524	AD_non_lesion	0		CTGTGCTTCACTGGGC-1-SKN8090527	AD_non_lesion	1.91423		AAGACCTCATTAACCG-1-SKN8090530	AD_lesion	0
				CAAGAAAGTACGACCC-1-SKN8090524	AD_non_lesion	0.872933		CTGTTTAAGAGAACAG-1-SKN8090527	AD_non_lesion	2.26469		AAGACCTGTTATTCTC-1-SKN8090530	AD_lesion	0
				CAAGAAAGTGAAAGAG-1-SKN8090524	AD_non_lesion	0		CTGTTTACAGCTGTAT-1-SKN8090527	AD_non_lesion	1.40697		AAGACCTTCAGCTCTC-1-SKN8090530	AD_lesion	2.40566
				CAAGAAATCGACCAGC-1-SKN8090524	AD_non_lesion	0		CTGTTTATCGTATCAG-1-SKN8090527	AD_non_lesion	2.09551		AAGACCTTCGAACTGT-1-SKN8090530	AD_lesion	0
				CAAGATCAGGGCATGT-1-SKN8090524	AD_non_lesion	0		CTGTTTATCTACTCAT-1-SKN8090527	AD_non_lesion	1.7761		AAGCCGCAGGTGCACA-1-SKN8090530	AD_lesion	0
				CAAGATCGTTATCGGT-1-SKN8090524	AD_non_lesion	1.53522		CTGTTTATCTCTAGGA-1-SKN8090527	AD_non_lesion	2.65497		AAGCCGCAGTCAATAG-1-SKN8090530	AD_lesion	2.00955
				CAAGATCGTTGCGTTA-1-SKN8090524	AD_non_lesion	0		CTTAACTAGATGTGTA-1-SKN8090527	AD_non_lesion	1.09808		AAGCCGCAGTGTCCAT-1-SKN8090530	AD_lesion	0
				CAAGATCGTTTGGGCC-1-SKN8090524	AD_non_lesion	0.905508		CTTAACTAGTGGACGT-1-SKN8090527	AD_non_lesion	2.45885		AAGCCGCCACCAACCG-1-SKN8090530	AD_lesion	0
				CAAGATCTCAACGCTA-1-SKN8090524	AD_non_lesion	1.22338		CTTAACTCAGTGAGTG-1-SKN8090527	AD_non_lesion	0		AAGGAGCAGAAACGAG-1-SKN8090530	AD_lesion	1.88979
				CAAGATCTCATTTGGG-1-SKN8090524	AD_non_lesion	0		CTTAACTTCACAAACC-1-SKN8090527	AD_non_lesion	2.11143		AAGGAGCCAAATCCGT-1-SKN8090530	AD_lesion	2.76745
				CAAGATCTCGTCACGG-1-SKN8090524	AD_non_lesion	0.862674		CTTAACTTCGACAGCC-1-SKN8090527	AD_non_lesion	1.152		AAGGCAGAGGAGTTTA-1-SKN8090530	AD_lesion	2.29944
				CAAGGCCAGGCTCAGA-1-SKN8090524	AD_non_lesion	1.04653		CTTAACTTCTGCTGTC-1-SKN8090527	AD_non_lesion	2.09121		AAGGCAGGTCCGTGAC-1-SKN8090530	AD_lesion	0
				CAAGGCCCAGTGAGTG-1-SKN8090524	AD_non_lesion	0		CTTACCGCAATCACAC-1-SKN8090527	AD_non_lesion	2.19462		AAGGCAGTCTGAGGGA-1-SKN8090530	AD_lesion	2.36842
				CAAGGCCGTCATGCCG-1-SKN8090524	AD_non_lesion	0		CTTACCGGTACAGTTC-1-SKN8090527	AD_non_lesion	2.50769		AAGGTTCTCTACTATC-1-SKN8090530	AD_lesion	2.28544
				CAAGGCCGTTGTTTGG-1-SKN8090524	AD_non_lesion	0		CTTAGGAGTTGATTGC-1-SKN8090527	AD_non_lesion	1.74402		AAGTCTGAGGCCCTCA-1-SKN8090530	AD_lesion	0
				CAAGGCCTCTGGCGTG-1-SKN8090524	AD_non_lesion	0		CTTCTCTAGGTGCACA-1-SKN8090527	AD_non_lesion	1.32954		AAGTCTGAGGTACTCT-1-SKN8090530	AD_lesion	2.84344
				CAAGTTGCAAGTCTAC-1-SKN8090524	AD_non_lesion	0.950226		CTTCTCTCAGGAATGC-1-SKN8090527	AD_non_lesion	2.41759		AAGTCTGCACACCGCA-1-SKN8090530	AD_lesion	0
				CAAGTTGCACCACCAG-1-SKN8090524	AD_non_lesion	0		CTTCTCTTCTCAAGTG-1-SKN8090527	AD_non_lesion	2.86515		AAGTCTGCAGGGTACA-1-SKN8090530	AD_lesion	0
				CAAGTTGCAGCAGTTT-1-SKN8090524	AD_non_lesion	0.958178		CTTGGCTGTCGGATCC-1-SKN8090527	AD_non_lesion	2.22324		AAGTCTGGTACCGAGA-1-SKN8090530	AD_lesion	2.35364
				CAAGTTGGTAAGGGAA-1-SKN8090524	AD_non_lesion	1.66016		CTTGGCTTCTAACCGA-1-SKN8090527	AD_non_lesion	1.02211		AAGTCTGTCAGGATCT-1-SKN8090530	AD_lesion	0
				CAAGTTGGTCCAGTGC-1-SKN8090524	AD_non_lesion	1.30045		CTTTGCGGTAGGCATG-1-SKN8090527	AD_non_lesion	0		AAGTCTGTCTCGGACG-1-SKN8090530	AD_lesion	1.94986
				CAAGTTGGTGTATGGG-1-SKN8090524	AD_non_lesion	0		GAAACTCCAGTTTACG-1-SKN8090527	AD_non_lesion	0.943851		AATCCAGAGGATATAC-1-SKN8090530	AD_lesion	0
				CACAAACAGCAAATCA-1-SKN8090524	AD_non_lesion	1.12869		GAAACTCGTCCGACGT-1-SKN8090527	AD_non_lesion	0		AATCCAGAGGGCATGT-1-SKN8090530	AD_lesion	0
				CACAAACAGCGTGAAC-1-SKN8090524	AD_non_lesion	0		GAAACTCTCAGTTCGA-1-SKN8090527	AD_non_lesion	2.50438		AATCCAGGTGCGCTTG-1-SKN8090530	AD_lesion	0
				CACAAACAGGGCTCTC-1-SKN8090524	AD_non_lesion	2.02652		GAAACTCTCCTGCAGG-1-SKN8090527	AD_non_lesion	0		AATCCAGGTTCGGGCT-1-SKN8090530	AD_lesion	0
				CACAAACAGTCGAGTG-1-SKN8090524	AD_non_lesion	1.01008		GAAATGAAGGAGTTTA-1-SKN8090527	AD_non_lesion	2.69159		AATCCAGTCTCGCATC-1-SKN8090530	AD_lesion	2.25089
				CACAAACTCCTACAGA-1-SKN8090524	AD_non_lesion	0		GAAATGAAGTACCGGA-1-SKN8090527	AD_non_lesion	1.46098		AATCGGTCAAACTGCT-1-SKN8090530	AD_lesion	0
				CACAAACTCGGGAGTA-1-SKN8090524	AD_non_lesion	0		GAAATGAAGTTAGCGG-1-SKN8090527	AD_non_lesion	0		ACACCAACAAGGACAC-1-SKN8090530	AD_lesion	2.43128
				CACAAACTCTCCTATA-1-SKN8090524	AD_non_lesion	0		GAACATCTCATGTGGT-1-SKN8090527	AD_non_lesion	0.797824		ACACCAACAGATGAGC-1-SKN8090530	AD_lesion	1.56849
				CACACAAAGAGTAATC-1-SKN8090524	AD_non_lesion	0.823278		GAACATCTCCGTTGCT-1-SKN8090527	AD_non_lesion	0		ACACCAACATGCAATC-1-SKN8090530	AD_lesion	0
				CACACAAAGCGATAGC-1-SKN8090524	AD_non_lesion	0		GAACCTAAGGAGTTGC-1-SKN8090527	AD_non_lesion	0		ACACCAAGTGCGCTTG-1-SKN8090530	AD_lesion	0
				CACACAACACAGGAGT-1-SKN8090524	AD_non_lesion	0		GAACCTAAGTGGTAGC-1-SKN8090527	AD_non_lesion	0		ACACCAATCAGAGGTG-1-SKN8090530	AD_lesion	0
				CACACAACACGACTCG-1-SKN8090524	AD_non_lesion	2.16448		GAACCTACATCTCGCT-1-SKN8090527	AD_non_lesion	1.62618		ACACCCTCAATAGCGG-1-SKN8090530	AD_lesion	0
				CACACAACAGACAGGT-1-SKN8090524	AD_non_lesion	0		GAACCTAGTCAAGCGA-1-SKN8090527	AD_non_lesion	0		ACACCCTTCTGCGACG-1-SKN8090530	AD_lesion	0
				CACACAACAGTATAAG-1-SKN8090524	AD_non_lesion	0		GAACCTATCTGATACG-1-SKN8090527	AD_non_lesion	1.72122		ACACCGGTCTACTCAT-1-SKN8090530	AD_lesion	0
				CACACAACATCCGTGG-1-SKN8090524	AD_non_lesion	0		GAACGGAAGAATCTCC-1-SKN8090527	AD_non_lesion	2.01827		ACACTGACAACACGCC-1-SKN8090530	AD_lesion	0
				CACACAAGTATATGAG-1-SKN8090524	AD_non_lesion	1.62859		GAACGGAAGGAGTCTG-1-SKN8090527	AD_non_lesion	1.41565		ACACTGATCGCGTAGC-1-SKN8090530	AD_lesion	0
				CACACCTAGAGCCTAG-1-SKN8090524	AD_non_lesion	0		GAACGGAAGGGAAACA-1-SKN8090527	AD_non_lesion	0		ACACTGATCTACTATC-1-SKN8090530	AD_lesion	0
				CACACCTAGAGGTAGA-1-SKN8090524	AD_non_lesion	0		GAACGGAGTAAATGAC-1-SKN8090527	AD_non_lesion	0		ACAGCCGGTTATGTGC-1-SKN8090530	AD_lesion	0
				CACACCTCAGTAAGAT-1-SKN8090524	AD_non_lesion	0		GAACGGAGTGTAATGA-1-SKN8090527	AD_non_lesion	3.12982		ACAGCTAAGGGTTCCC-1-SKN8090530	AD_lesion	1.6434
				CACACCTCATGGTCAT-1-SKN8090524	AD_non_lesion	1.25276		GAACGGATCCACGAAT-1-SKN8090527	AD_non_lesion	0		ACAGCTACAATAGCAA-1-SKN8090530	AD_lesion	0
				CACACCTCATGTTCCC-1-SKN8090524	AD_non_lesion	1.1374		GAAGCAGAGCGCTTAT-1-SKN8090527	AD_non_lesion	0.773028		ACAGCTACACACGCTG-1-SKN8090530	AD_lesion	1.94625
				CACACCTTCATGGTCA-1-SKN8090524	AD_non_lesion	1.23571		GAAGCAGAGCTGATAA-1-SKN8090527	AD_non_lesion	2.25317		ACAGCTACATTGGCGC-1-SKN8090530	AD_lesion	0
				CACACCTTCCGTCATC-1-SKN8090524	AD_non_lesion	1.58232		GAAGCAGAGTTGTCGT-1-SKN8090527	AD_non_lesion	0		ACAGCTAGTCTAAACC-1-SKN8090530	AD_lesion	0
				CACACTCAGAGACTAT-1-SKN8090524	AD_non_lesion	0		GAAGCAGCAATGAATG-1-SKN8090527	AD_non_lesion	2.05774		ACAGCTAGTCTAACGT-1-SKN8090530	AD_lesion	0
				CACACTCAGAGTACCG-1-SKN8090524	AD_non_lesion	0		GAAGCAGCAGTAAGCG-1-SKN8090527	AD_non_lesion	1.03809		ACAGCTATCAATAAGG-1-SKN8090530	AD_lesion	0
				CACACTCAGGTGCTTT-1-SKN8090524	AD_non_lesion	0.874804		GAATAAGAGGCTAGCA-1-SKN8090527	AD_non_lesion	1.84928		ACAGCTATCCCGGATG-1-SKN8090530	AD_lesion	1.62498
				CACACTCAGTGTACCT-1-SKN8090524	AD_non_lesion	0		GAATAAGCATGCCACG-1-SKN8090527	AD_non_lesion	1.07441		ACAGCTATCCGCAGTG-1-SKN8090530	AD_lesion	1.3959
				CACACTCCAATGGATA-1-SKN8090524	AD_non_lesion	0		GAATAAGGTAAGGGCT-1-SKN8090527	AD_non_lesion	1.10817		ACATACGAGTGTCCCG-1-SKN8090530	AD_lesion	1.72652
				CACACTCCACATCTTT-1-SKN8090524	AD_non_lesion	0		GAATGAAAGCGACGTA-1-SKN8090527	AD_non_lesion	0		ACATACGGTTATCACG-1-SKN8090530	AD_lesion	0
				CACACTCGTATAATGG-1-SKN8090524	AD_non_lesion	0		GAATGAAAGCTAAGAT-1-SKN8090527	AD_non_lesion	0		ACATCAGAGAGCAATT-1-SKN8090530	AD_lesion	0
				CACACTCGTCCAGTTA-1-SKN8090524	AD_non_lesion	0		GAATGAAAGGAATGGA-1-SKN8090527	AD_non_lesion	2.12407		ACATCAGAGAGTAATC-1-SKN8090530	AD_lesion	0
				CACACTCTCCAGTATG-1-SKN8090524	AD_non_lesion	1.97684		GAATGAAAGTCGTTTG-1-SKN8090527	AD_non_lesion	0		ACATCAGAGTATCGAA-1-SKN8090530	AD_lesion	2.81385
				CACACTCTCGGAGCAA-1-SKN8090524	AD_non_lesion	0		GAATGAACAAGCCCAC-1-SKN8090527	AD_non_lesion	1.86709		ACATCAGTCCATTCTA-1-SKN8090530	AD_lesion	2.51424
				CACAGGCAGAATTGTG-1-SKN8090524	AD_non_lesion	0		GAATGAAGTCGGCATC-1-SKN8090527	AD_non_lesion	1.73129		ACATCAGTCCGTAGGC-1-SKN8090530	AD_lesion	0
				CACAGGCGTTTGACTG-1-SKN8090524	AD_non_lesion	0		GAATGAAGTTCAACCA-1-SKN8090527	AD_non_lesion	2.20186		ACATCAGTCTGTCTCG-1-SKN8090530	AD_lesion	0
				CACAGTACAACGATGG-1-SKN8090524	AD_non_lesion	0		GAATGAATCGCGTAGC-1-SKN8090527	AD_non_lesion	0		ACATGGTAGGGCACTA-1-SKN8090530	AD_lesion	2.27951
				CACAGTACAGGTGCCT-1-SKN8090524	AD_non_lesion	0		GACACGCGTAGGCATG-1-SKN8090527	AD_non_lesion	1.57181		ACATGGTCACTGCCAG-1-SKN8090530	AD_lesion	0
				CACAGTAGTGGCTCCA-1-SKN8090524	AD_non_lesion	1.06311		GACAGAGAGGCAATTA-1-SKN8090527	AD_non_lesion	0		ACATGGTGTCACACGC-1-SKN8090530	AD_lesion	0
				CACAGTAGTTACCGAT-1-SKN8090524	AD_non_lesion	1.08209		GACAGAGTCTTAGAGC-1-SKN8090527	AD_non_lesion	1.20262		ACCAGTAAGTTTAGGA-1-SKN8090530	AD_lesion	2.33996
				CACAGTATCAACACCA-1-SKN8090524	AD_non_lesion	0		GACCAATAGGGATCTG-1-SKN8090527	AD_non_lesion	2.32902		ACCAGTAGTTCCGTCT-1-SKN8090530	AD_lesion	2.86281
				CACAGTATCGGATGTT-1-SKN8090524	AD_non_lesion	0		GACCAATCAGTCAGAG-1-SKN8090527	AD_non_lesion	1.62214		ACCAGTATCAGGCGAA-1-SKN8090530	AD_lesion	2.65805
				CACATAGCACATTAGC-1-SKN8090524	AD_non_lesion	2.61395		GACCTGGCACCAGTTA-1-SKN8090527	AD_non_lesion	1.48666		ACCAGTATCGGCCGAT-1-SKN8090530	AD_lesion	1.94113
				CACATAGCAGCGTAAG-1-SKN8090524	AD_non_lesion	2.30745		GACCTGGCATCGGGTC-1-SKN8090527	AD_non_lesion	2.11578		ACCCACTCATAGGATA-1-SKN8090530	AD_lesion	0
				CACATAGCATTGAGCT-1-SKN8090524	AD_non_lesion	0.817161		GACGCGTAGCTTCGCG-1-SKN8090527	AD_non_lesion	1.32588		ACCGTAACAAGTTGTC-1-SKN8090530	AD_lesion	1.98668
				CACATAGGTCTAAAGA-1-SKN8090524	AD_non_lesion	2.30365		GACGCGTCACCGAAAG-1-SKN8090527	AD_non_lesion	0		ACCGTAACATAAGACA-1-SKN8090530	AD_lesion	2.15803
				CACATAGTCCGCGCAA-1-SKN8090524	AD_non_lesion	2.28227		GACGCGTCAGACAGGT-1-SKN8090527	AD_non_lesion	0		ACCGTAAGTCCGTCAG-1-SKN8090530	AD_lesion	2.3623
				CACATAGTCTGAAAGA-1-SKN8090524	AD_non_lesion	0		GACGCGTCATCAGTAC-1-SKN8090527	AD_non_lesion	0		ACCGTAATCACAACGT-1-SKN8090530	AD_lesion	2.35106
				CACATTTAGGCAGTCA-1-SKN8090524	AD_non_lesion	0		GACGCGTGTCGAATCT-1-SKN8090527	AD_non_lesion	1.76478		ACCGTAATCCAGAAGG-1-SKN8090530	AD_lesion	2.35364
				CACATTTAGTGTACGG-1-SKN8090524	AD_non_lesion	0		GACGCGTGTCTGGAGA-1-SKN8090527	AD_non_lesion	0		ACCTTTAAGAGATGAG-1-SKN8090530	AD_lesion	0
				CACATTTCAAACGTGG-1-SKN8090524	AD_non_lesion	0		GACGCGTGTCTTCTCG-1-SKN8090527	AD_non_lesion	1.27675		ACCTTTAAGTGACATA-1-SKN8090530	AD_lesion	1.92245
				CACATTTCACACCGAC-1-SKN8090524	AD_non_lesion	0		GACGCGTGTGCTAGCC-1-SKN8090527	AD_non_lesion	1.45743		ACCTTTACAGACGTAG-1-SKN8090530	AD_lesion	0
				CACATTTCAGTTAACC-1-SKN8090524	AD_non_lesion	1.56699		GACGCGTTCATGCAAC-1-SKN8090527	AD_non_lesion	1.98046		ACGAGCCCATCCGGGT-1-SKN8090530	AD_lesion	0
				CACATTTGTCTGCAAT-1-SKN8090524	AD_non_lesion	1.27147		GACGCGTTCATGTGGT-1-SKN8090527	AD_non_lesion	2.78897		ACGAGCCGTCAATGTC-1-SKN8090530	AD_lesion	0
				CACATTTGTGTCTGAT-1-SKN8090524	AD_non_lesion	1.8227		GACGCGTTCTTCAACT-1-SKN8090527	AD_non_lesion	2.02652		ACGAGCCGTGTTGAGG-1-SKN8090530	AD_lesion	0
				CACATTTGTTCCACGG-1-SKN8090524	AD_non_lesion	0		GACGGCTAGCGTGTCC-1-SKN8090527	AD_non_lesion	1.46301		ACGAGCCTCACAATGC-1-SKN8090530	AD_lesion	0
				CACATTTTCAGCGATT-1-SKN8090524	AD_non_lesion	1.60133		GACGGCTTCCTGCCAT-1-SKN8090527	AD_non_lesion	1.75324		ACGAGGACACACTGCG-1-SKN8090530	AD_lesion	0
				CACATTTTCCAGTATG-1-SKN8090524	AD_non_lesion	1.03515		GACGTGCAGCGCTCCA-1-SKN8090527	AD_non_lesion	0		ACGAGGACACGGTGTC-1-SKN8090530	AD_lesion	0
				CACATTTTCCCATTAT-1-SKN8090524	AD_non_lesion	0		GACGTGCAGGCTAGCA-1-SKN8090527	AD_non_lesion	1.40779		ACGAGGAGTTACCGAT-1-SKN8090530	AD_lesion	0
				CACATTTTCCGGGTGT-1-SKN8090524	AD_non_lesion	0		GACGTGCAGTCCATAC-1-SKN8090527	AD_non_lesion	2.16996		ACGATACAGTGGGCTA-1-SKN8090530	AD_lesion	0
				CACCACTAGACCTTTG-1-SKN8090524	AD_non_lesion	0		GACGTGCCATCGTCGG-1-SKN8090527	AD_non_lesion	0		ACGATACCATTGGTAC-1-SKN8090530	AD_lesion	1.53794
				CACCACTAGGTGCTAG-1-SKN8090524	AD_non_lesion	1.20067		GACGTGCGTGCGATAG-1-SKN8090527	AD_non_lesion	0		ACGATGTAGGCATTGG-1-SKN8090530	AD_lesion	0
				CACCACTGTCGCGAAA-1-SKN8090524	AD_non_lesion	1.14217		GACGTGCTCAAACCGT-1-SKN8090527	AD_non_lesion	1.64746		ACGATGTGTAACGTTC-1-SKN8090530	AD_lesion	0
				CACCACTTCAGAGGTG-1-SKN8090524	AD_non_lesion	1.07099		GACGTGCTCATACGGT-1-SKN8090527	AD_non_lesion	1.87867		ACGATGTGTACACCGC-1-SKN8090530	AD_lesion	0
				CACCACTTCTGCTTGC-1-SKN8090524	AD_non_lesion	0		GACGTTAAGTCTCAAC-1-SKN8090527	AD_non_lesion	1.2326		ACGATGTTCCAGATCA-1-SKN8090530	AD_lesion	1.5628
				CACCAGGCAGTCAGAG-1-SKN8090524	AD_non_lesion	1.33252		GACGTTAGTTACAGAA-1-SKN8090527	AD_non_lesion	1.50059		ACGATGTTCGGAGGTA-1-SKN8090530	AD_lesion	0
				CACCAGGTCATACGGT-1-SKN8090524	AD_non_lesion	1.34993		GACTAACAGTGGACGT-1-SKN8090527	AD_non_lesion	0		ACGCAGCAGCGAAGGG-1-SKN8090530	AD_lesion	1.98262
				CACCAGGTCGATAGAA-1-SKN8090524	AD_non_lesion	2.53934		GACTACAAGGCAATTA-1-SKN8090527	AD_non_lesion	0		ACGCAGCGTAGCAAAT-1-SKN8090530	AD_lesion	2.20796
				CACCAGGTCTTCTGGC-1-SKN8090524	AD_non_lesion	1.37832		GACTACAGTCATTAGC-1-SKN8090527	AD_non_lesion	0		ACGCAGCGTTCTGGTA-1-SKN8090530	AD_lesion	0
				CACCAGGTCTTGAGAC-1-SKN8090524	AD_non_lesion	0		GACTACAGTGTGTGCC-1-SKN8090527	AD_non_lesion	3.01501		ACGCAGCTCGCCTGTT-1-SKN8090530	AD_lesion	2.86385
				CACCTTGAGATATGCA-1-SKN8090524	AD_non_lesion	0		GAGCAGAAGCACACAG-1-SKN8090527	AD_non_lesion	0		ACGCCAGGTAAAGTCA-1-SKN8090530	AD_lesion	0
				CACCTTGAGCACGCCT-1-SKN8090524	AD_non_lesion	0		GAGCAGACAATCTACG-1-SKN8090527	AD_non_lesion	1.55347		ACGCCAGGTATTCTCT-1-SKN8090530	AD_lesion	0
				CACCTTGAGTAGCGGT-1-SKN8090524	AD_non_lesion	0		GAGCAGACATAGAAAC-1-SKN8090527	AD_non_lesion	0		ACGCCGAAGTTTGCGT-1-SKN8090530	AD_lesion	2.42798
				CACCTTGGTTCCCGAG-1-SKN8090524	AD_non_lesion	0		GAGCAGAGTAGCGCTC-1-SKN8090527	AD_non_lesion	2.90369		ACGCCGACACAGACAG-1-SKN8090530	AD_lesion	2.12132
				CACCTTGTCTCACATT-1-SKN8090524	AD_non_lesion	0		GAGCAGATCATGCAAC-1-SKN8090527	AD_non_lesion	2.02442		ACGCCGACATGTAGTC-1-SKN8090530	AD_lesion	2.21448
				CACTCCAAGGGATGGG-1-SKN8090524	AD_non_lesion	0		GAGCAGATCGCACTCT-1-SKN8090527	AD_non_lesion	1.41447		ACGCCGATCCATGAAC-1-SKN8090530	AD_lesion	0
				CACTCCAGTCAATGTC-1-SKN8090524	AD_non_lesion	0		GAGGTGAAGGCTCTTA-1-SKN8090527	AD_non_lesion	0		ACGCCGATCGCCATAA-1-SKN8090530	AD_lesion	1.75324
				CACTCCATCAGTTGAC-1-SKN8090524	AD_non_lesion	0.810167		GAGGTGAAGTGAACGC-1-SKN8090527	AD_non_lesion	1.31263		ACGCCGATCTTGACGA-1-SKN8090530	AD_lesion	0
				CACTCCATCCGCAAGC-1-SKN8090524	AD_non_lesion	1.3781		GAGGTGATCAAGATCC-1-SKN8090527	AD_non_lesion	0		ACGCCGATCTTGCCGT-1-SKN8090530	AD_lesion	0
				CACTCCATCCTAAGTG-1-SKN8090524	AD_non_lesion	2.24816		GAGTCCGAGTTAGCGG-1-SKN8090527	AD_non_lesion	2.23863		ACGGAGAAGTTCGATC-1-SKN8090530	AD_lesion	0
				CACTCCATCGACAGCC-1-SKN8090524	AD_non_lesion	0		GAGTCCGGTTATGTGC-1-SKN8090527	AD_non_lesion	2.57274		ACGGCCACAGACAGGT-1-SKN8090530	AD_lesion	2.12261
				CAGAATCAGGTTACCT-1-SKN8090524	AD_non_lesion	0		GATCAGTCAATCGAAA-1-SKN8090527	AD_non_lesion	1.28625		ACGGCCAGTAACGACG-1-SKN8090530	AD_lesion	2.25929
				CAGAATCCACATAACC-1-SKN8090524	AD_non_lesion	0		GATCAGTGTGATGTCT-1-SKN8090527	AD_non_lesion	1.65034		ACGGCCAGTACAGTTC-1-SKN8090530	AD_lesion	0
				CAGAATCCATGGGAAC-1-SKN8090524	AD_non_lesion	0		GATCGATCAACTGCTA-1-SKN8090527	AD_non_lesion	1.07568		ACGGCCATCCGCGCAA-1-SKN8090530	AD_lesion	0
				CAGAATCGTATCTGCA-1-SKN8090524	AD_non_lesion	0		GATCGCGAGAGTAAGG-1-SKN8090527	AD_non_lesion	1.2676		ACGGGCTAGAGGACGG-1-SKN8090530	AD_lesion	0
				CAGAATCTCACAAACC-1-SKN8090524	AD_non_lesion	0		GATCGCGCAGCATACT-1-SKN8090527	AD_non_lesion	1.62155		ACGGGCTGTGAAAGAG-1-SKN8090530	AD_lesion	2.81017
				CAGAATCTCAGCGACC-1-SKN8090524	AD_non_lesion	0		GATCGCGGTTGCGCAC-1-SKN8090527	AD_non_lesion	2.37326		ACGGGCTGTGGTCCGT-1-SKN8090530	AD_lesion	0
				CAGAATCTCGCCATAA-1-SKN8090524	AD_non_lesion	0		GATCGCGTCGGAAATA-1-SKN8090527	AD_non_lesion	0		ACGGGCTTCGCGCCAA-1-SKN8090530	AD_lesion	0
				CAGAGAGCAACGCACC-1-SKN8090524	AD_non_lesion	0		GATCGTAAGGATATAC-1-SKN8090527	AD_non_lesion	2.59019		ACGGGTCAGGGCACTA-1-SKN8090530	AD_lesion	0
				CAGAGAGCACATCCAA-1-SKN8090524	AD_non_lesion	0		GATCGTAGTACAGTGG-1-SKN8090527	AD_non_lesion	1.99734		ACGGGTCGTAGGCTGA-1-SKN8090530	AD_lesion	0
				CAGAGAGGTCCAGTTA-1-SKN8090524	AD_non_lesion	0		GATCTAGAGATCTGAA-1-SKN8090527	AD_non_lesion	1.89338		ACGGGTCTCTACCAGA-1-SKN8090530	AD_lesion	1.60085
				CAGAGAGGTGAGCGAT-1-SKN8090524	AD_non_lesion	0		GATCTAGCAATAGAGT-1-SKN8090527	AD_non_lesion	1.83468		ACTATCTAGCACACAG-1-SKN8090530	AD_lesion	2.65949
				CAGAGAGTCACAGGCC-1-SKN8090524	AD_non_lesion	0		GATCTAGGTCGCATCG-1-SKN8090527	AD_non_lesion	0		ACTATCTCATGGATGG-1-SKN8090530	AD_lesion	0
				CAGAGAGTCCGTTGCT-1-SKN8090524	AD_non_lesion	1.48305		GATGAGGGTGCCTTGG-1-SKN8090527	AD_non_lesion	1.37148		ACTATCTTCTCTAAGG-1-SKN8090530	AD_lesion	0
				CAGAGAGTCTACGAGT-1-SKN8090524	AD_non_lesion	1.28986		GATGAGGTCAGTACGT-1-SKN8090527	AD_non_lesion	1.73416		ACTGAACAGGTACTCT-1-SKN8090530	AD_lesion	2.34592
				CAGATCAAGAAACCAT-1-SKN8090524	AD_non_lesion	0.902622		GATGCTAAGCGCTCCA-1-SKN8090527	AD_non_lesion	0		ACTGAACGTCACCCAG-1-SKN8090530	AD_lesion	2.19722
				CAGATCACAGTCAGCC-1-SKN8090524	AD_non_lesion	1.81706		GATGCTAAGTAGCGGT-1-SKN8090527	AD_non_lesion	0		ACTGAACTCAACACGT-1-SKN8090530	AD_lesion	1.53851
				CAGATCAGTCACTGGC-1-SKN8090524	AD_non_lesion	0		GATGCTAAGTGTCTCA-1-SKN8090527	AD_non_lesion	0		ACTGAGTCAAGCCGTC-1-SKN8090530	AD_lesion	2.59884
				CAGCAGCAGATATACG-1-SKN8090524	AD_non_lesion	0		GATGCTACAAGCCATT-1-SKN8090527	AD_non_lesion	1.40488		ACTGAGTGTACGACCC-1-SKN8090530	AD_lesion	0
				CAGCAGCAGCGAAGGG-1-SKN8090524	AD_non_lesion	0		GATGCTAGTTAAGTAG-1-SKN8090527	AD_non_lesion	1.79301		ACTGAGTGTCTCGTTC-1-SKN8090530	AD_lesion	0
				CAGCAGCAGGCTCATT-1-SKN8090524	AD_non_lesion	0		GATGCTAGTTCGCGAC-1-SKN8090527	AD_non_lesion	1.24602		ACTGATGCACATGGGA-1-SKN8090530	AD_lesion	0
				CAGCAGCCAAGACGTG-1-SKN8090524	AD_non_lesion	2.12781		GATGCTATCTTTCCTC-1-SKN8090527	AD_non_lesion	0		ACTGATGTCTGCAGTA-1-SKN8090530	AD_lesion	2.12003
				CAGCAGCCAATCCGAT-1-SKN8090524	AD_non_lesion	1.14377		GATTCAGGTAATCACC-1-SKN8090527	AD_non_lesion	1.88979		ACTGTCCAGCTGAACG-1-SKN8090530	AD_lesion	1.66966
				CAGCAGCCACATCTTT-1-SKN8090524	AD_non_lesion	1.1575		GATTCAGTCCAACCAA-1-SKN8090527	AD_non_lesion	1.39681		ACTGTCCAGTAGATGT-1-SKN8090530	AD_lesion	1.75521
				CAGCAGCGTTGTCTTT-1-SKN8090524	AD_non_lesion	1.62958		GCAAACTAGTCGTACT-1-SKN8090527	AD_non_lesion	2.88995		ACTGTCCAGTAGCGGT-1-SKN8090530	AD_lesion	0
				CAGCAGCTCAGTACGT-1-SKN8090524	AD_non_lesion	0		GCAAACTCAAAGTGCG-1-SKN8090527	AD_non_lesion	1.10708		ACTGTCCGTGCTTCTC-1-SKN8090530	AD_lesion	0
				CAGCAGCTCCAATGGT-1-SKN8090524	AD_non_lesion	0		GCAAACTGTCGTGGCT-1-SKN8090527	AD_non_lesion	1.87437		ACTTACTGTGGCAAAC-1-SKN8090530	AD_lesion	0
				CAGCAGCTCGCACTCT-1-SKN8090524	AD_non_lesion	0.922059		GCAAACTTCGAACTGT-1-SKN8090527	AD_non_lesion	0.884372		ACTTACTTCGAACGGA-1-SKN8090530	AD_lesion	0
				CAGCATAAGAGTAAGG-1-SKN8090524	AD_non_lesion	0		GCAAACTTCGTTACGA-1-SKN8090527	AD_non_lesion	0.907972		ACTTACTTCGCATGGC-1-SKN8090530	AD_lesion	1.70778
				CAGCATAAGGAGTAGA-1-SKN8090524	AD_non_lesion	0		GCAATCACAGAGTGTG-1-SKN8090527	AD_non_lesion	1.69678		ACTTGTTAGAGGTTAT-1-SKN8090530	AD_lesion	0
				CAGCATAAGGCGACAT-1-SKN8090524	AD_non_lesion	0.883123		GCAATCAGTAAGCACG-1-SKN8090527	AD_non_lesion	1.65358		ACTTGTTCACTGCCAG-1-SKN8090530	AD_lesion	0
				CAGCATAAGTTCGCAT-1-SKN8090524	AD_non_lesion	0		GCAATCAGTCAACATC-1-SKN8090527	AD_non_lesion	1.99076		ACTTGTTCAGATAATG-1-SKN8090530	AD_lesion	2.6833
				CAGCATACAAGTACCT-1-SKN8090524	AD_non_lesion	0		GCACATAAGTGATCGG-1-SKN8090527	AD_non_lesion	2.12521		ACTTGTTGTAGCGCAA-1-SKN8090530	AD_lesion	1.85623
				CAGCATACAATCCAAC-1-SKN8090524	AD_non_lesion	1.35631		GCACATACACTGTGTA-1-SKN8090527	AD_non_lesion	0		ACTTGTTGTGCACTTA-1-SKN8090530	AD_lesion	0
				CAGCATACAGGTCTCG-1-SKN8090524	AD_non_lesion	0		GCAGCCACAAGCCGCT-1-SKN8090527	AD_non_lesion	0		ACTTGTTTCAAACCGT-1-SKN8090530	AD_lesion	1.90716
				CAGCATAGTAAGGGCT-1-SKN8090524	AD_non_lesion	0		GCAGCCACACAGACTT-1-SKN8090527	AD_non_lesion	1.18943		ACTTGTTTCATGCTCC-1-SKN8090530	AD_lesion	0
				CAGCATATCACCCTCA-1-SKN8090524	AD_non_lesion	0		GCAGCCACACCCATGG-1-SKN8090527	AD_non_lesion	1.63999		ACTTGTTTCCGAATGT-1-SKN8090530	AD_lesion	0
				CAGCATATCCAAATGC-1-SKN8090524	AD_non_lesion	0		GCAGCCATCGCAAACT-1-SKN8090527	AD_non_lesion	1.94608		ACTTGTTTCGTCACGG-1-SKN8090530	AD_lesion	0
				CAGCATATCCGTTGCT-1-SKN8090524	AD_non_lesion	2.94198		GCAGCCATCGGTGTTA-1-SKN8090527	AD_non_lesion	1.29295		ACTTTCAAGCCCAGCT-1-SKN8090530	AD_lesion	0
				CAGCATATCGACAGCC-1-SKN8090524	AD_non_lesion	0		GCAGTTAAGGGTGTTG-1-SKN8090527	AD_non_lesion	0		ACTTTCAAGTGCAAGC-1-SKN8090530	AD_lesion	0
				CAGCCGAAGCTCAACT-1-SKN8090524	AD_non_lesion	1.13453		GCAGTTAGTTAAGACA-1-SKN8090527	AD_non_lesion	1.22102		ACTTTCAAGTGGTAGC-1-SKN8090530	AD_lesion	1.98804
				CAGCCGACATGCCTTC-1-SKN8090524	AD_non_lesion	1.04461		GCAGTTATCATTGCGA-1-SKN8090527	AD_non_lesion	2.06477		ACTTTCACAGTAAGAT-1-SKN8090530	AD_lesion	0
				CAGCCGAGTTCGTGAT-1-SKN8090524	AD_non_lesion	1.85101		GCAGTTATCGAACGGA-1-SKN8090527	AD_non_lesion	1.55509		AGAATAGAGTCTTGCA-1-SKN8090530	AD_lesion	1.9587
				CAGCCGATCAACCAAC-1-SKN8090524	AD_non_lesion	0.968701		GCAGTTATCTGGAGCC-1-SKN8090527	AD_non_lesion	1.90643		AGAATAGGTCTTGATG-1-SKN8090530	AD_lesion	1.98532
				CAGCCGATCATGTGGT-1-SKN8090524	AD_non_lesion	0		GCATACAAGTCGCCGT-1-SKN8090527	AD_non_lesion	1.49842		AGACGTTAGAGGTTGC-1-SKN8090530	AD_lesion	2.622
				CAGCCGATCCCTCAGT-1-SKN8090524	AD_non_lesion	0.76984		GCATGATAGTGTCTCA-1-SKN8090527	AD_non_lesion	1.34771		AGACGTTCAAGGACTG-1-SKN8090530	AD_lesion	2.22655
				CAGCCGATCGCTGATA-1-SKN8090524	AD_non_lesion	0		GCATGATCACATGACT-1-SKN8090527	AD_non_lesion	2.32609		AGACGTTCATTACGAC-1-SKN8090530	AD_lesion	1.9924
				CAGCGACAGATCCCAT-1-SKN8090524	AD_non_lesion	0		GCATGCGAGGTGGGTT-1-SKN8090527	AD_non_lesion	0		AGACGTTGTATGAATG-1-SKN8090530	AD_lesion	2.05864
				CAGCGACAGGTACTCT-1-SKN8090524	AD_non_lesion	1.11501		GCATGCGGTAGCCTAT-1-SKN8090527	AD_non_lesion	1.52248		AGACGTTTCGCTTAGA-1-SKN8090530	AD_lesion	0
				CAGCGACCAAGGTGTG-1-SKN8090524	AD_non_lesion	0		GCATGTACATATGAGA-1-SKN8090527	AD_non_lesion	2.21027		AGAGCGAAGACCCACC-1-SKN8090530	AD_lesion	0
				CAGCGACCACAAGACG-1-SKN8090524	AD_non_lesion	0		GCCAAATGTCTGCGGT-1-SKN8090527	AD_non_lesion	2.55321		AGAGCGAAGCACAGGT-1-SKN8090530	AD_lesion	1.3801
				CAGCGACGTCAATACC-1-SKN8090524	AD_non_lesion	1.40072		GCCTCTACACGTAAGG-1-SKN8090527	AD_non_lesion	0		AGAGCGACAATGGAAT-1-SKN8090530	AD_lesion	1.5622
				CAGCGACTCACTTCAT-1-SKN8090524	AD_non_lesion	0		GCCTCTATCGCCGTGA-1-SKN8090527	AD_non_lesion	1.96783		AGAGCGACACCAGATT-1-SKN8090530	AD_lesion	2.07734
				CAGCGACTCGTCGTTC-1-SKN8090524	AD_non_lesion	0		GCCTCTATCTCTTGAT-1-SKN8090527	AD_non_lesion	2.355		AGAGCGAGTACAGACG-1-SKN8090530	AD_lesion	0
				CAGCTAAAGCTACCGC-1-SKN8090524	AD_non_lesion	0		GCGACCACAGCGATCC-1-SKN8090527	AD_non_lesion	0		AGAGCTTAGAAGGACA-1-SKN8090530	AD_lesion	2.62615
				CAGCTAAAGTACGCGA-1-SKN8090524	AD_non_lesion	1.02256		GCGACCAGTCTTCAAG-1-SKN8090527	AD_non_lesion	2.55022		AGAGCTTCAAGTTCTG-1-SKN8090530	AD_lesion	0
				CAGCTAACACCCATGG-1-SKN8090524	AD_non_lesion	0		GCGAGAAAGAAGGACA-1-SKN8090527	AD_non_lesion	2.20336		AGAGCTTCACGTCAGC-1-SKN8090530	AD_lesion	1.85806
				CAGCTGGAGCAATCTC-1-SKN8090524	AD_non_lesion	0.93804		GCGAGAACAATCTACG-1-SKN8090527	AD_non_lesion	0		AGAGCTTTCAGAAATG-1-SKN8090530	AD_lesion	0
				CAGCTGGAGCTAAACA-1-SKN8090524	AD_non_lesion	0.916981		GCGAGAACACGGTAAG-1-SKN8090527	AD_non_lesion	1.53708		AGAGTGGAGGACTGGT-1-SKN8090530	AD_lesion	2.39517
				CAGCTGGCAGGCGATA-1-SKN8090524	AD_non_lesion	0		GCGAGAACAGGAATCG-1-SKN8090527	AD_non_lesion	0		AGAGTGGAGTACGTTC-1-SKN8090530	AD_lesion	3.00995
				CAGCTGGTCTGAGGGA-1-SKN8090524	AD_non_lesion	0		GCGAGAAGTTCCACAA-1-SKN8090527	AD_non_lesion	1.42087		AGAGTGGTCCAAGTAC-1-SKN8090530	AD_lesion	0
				CAGGTGCAGCGTGTCC-1-SKN8090524	AD_non_lesion	0		GCGCAACAGGTAGCTG-1-SKN8090527	AD_non_lesion	0		AGATCTGCAGTCCTTC-1-SKN8090530	AD_lesion	2.45042
				CAGGTGCAGGATTCGG-1-SKN8090524	AD_non_lesion	0.837737		GCGCAGTAGTCGCCGT-1-SKN8090527	AD_non_lesion	1.78554		AGATCTGGTGCATCTA-1-SKN8090530	AD_lesion	2.1383
				CAGGTGCCACGGCTAC-1-SKN8090524	AD_non_lesion	0		GCGCAGTGTTAAGGGC-1-SKN8090527	AD_non_lesion	1.3927		AGATCTGTCGACCAGC-1-SKN8090530	AD_lesion	2.18453
				CAGGTGCCAGATGGCA-1-SKN8090524	AD_non_lesion	0.736444		GCGCAGTTCCACGAAT-1-SKN8090527	AD_non_lesion	2.24082		AGATCTGTCGTTACGA-1-SKN8090530	AD_lesion	1.20868
				CAGGTGCTCATAACCG-1-SKN8090524	AD_non_lesion	0		GCGCCAAAGAGGTACC-1-SKN8090527	AD_non_lesion	2.0936		AGATCTGTCTACCAGA-1-SKN8090530	AD_lesion	0
				CAGGTGCTCTGCGGCA-1-SKN8090524	AD_non_lesion	0		GCGCCAACATCGATTG-1-SKN8090527	AD_non_lesion	1.91403		AGATCTGTCTGCAGTA-1-SKN8090530	AD_lesion	0
				CAGTAACAGATGTGGC-1-SKN8090524	AD_non_lesion	0		GCGCCAAGTCATGCAT-1-SKN8090527	AD_non_lesion	1.95714		AGATTGCAGCGTAATA-1-SKN8090530	AD_lesion	2.22251
				CAGTAACAGGCAGTCA-1-SKN8090524	AD_non_lesion	1.0572		GCGCGATAGCACGCCT-1-SKN8090527	AD_non_lesion	0		AGATTGCAGTGTACGG-1-SKN8090530	AD_lesion	0
				CAGTAACAGGCGTACA-1-SKN8090524	AD_non_lesion	0		GCGCGATAGTACGCGA-1-SKN8090527	AD_non_lesion	2.04183		AGATTGCCAAGAGGCT-1-SKN8090530	AD_lesion	0
				CAGTAACAGGCTCAGA-1-SKN8090524	AD_non_lesion	0		GCGCGATGTAGCTAAA-1-SKN8090527	AD_non_lesion	1.90554		AGCAGCCAGAGCCCAA-1-SKN8090530	AD_lesion	1.70963
				CAGTAACGTACCATCA-1-SKN8090524	AD_non_lesion	0		GCGCGATGTCGTGGCT-1-SKN8090527	AD_non_lesion	1.64661		AGCAGCCAGGTGCTAG-1-SKN8090530	AD_lesion	0
				CAGTAACGTAGCCTCG-1-SKN8090524	AD_non_lesion	0		GCGCGATTCCAGAGGA-1-SKN8090527	AD_non_lesion	0		AGCAGCCAGTACCGGA-1-SKN8090530	AD_lesion	2.22877
				CAGTAACGTGAGGGTT-1-SKN8090524	AD_non_lesion	0		GCGGGTTGTAGGCTGA-1-SKN8090527	AD_non_lesion	1.06386		AGCAGCCCAGCTGCAC-1-SKN8090530	AD_lesion	2.36667
				CAGTAACTCAAAGACA-1-SKN8090524	AD_non_lesion	0		GCGGGTTGTGGTACAG-1-SKN8090527	AD_non_lesion	0		AGCAGCCCATTGGTAC-1-SKN8090530	AD_lesion	3.01701
				CAGTAACTCACCAGGC-1-SKN8090524	AD_non_lesion	0		GCGGGTTTCGCCTGAG-1-SKN8090527	AD_non_lesion	1.4093		AGCAGCCGTAAGGATT-1-SKN8090530	AD_lesion	2.09777
				CAGTAACTCCATGAAC-1-SKN8090524	AD_non_lesion	0		GCGGGTTTCTCTAGGA-1-SKN8090527	AD_non_lesion	1.97644		AGCAGCCGTCTTGCGG-1-SKN8090530	AD_lesion	0
				CAGTAACTCTTAACCT-1-SKN8090524	AD_non_lesion	0		GCGGGTTTCTGTACGA-1-SKN8090527	AD_non_lesion	2.63632		AGCAGCCTCAGGCAAG-1-SKN8090530	AD_lesion	0
				CAGTCCTAGAAACCGC-1-SKN8090524	AD_non_lesion	0		GCTCCTACAGTCAGAG-1-SKN8090527	AD_non_lesion	2.51974		AGCAGCCTCTTTAGTC-1-SKN8090530	AD_lesion	2.20778
				CAGTCCTAGACTGTAA-1-SKN8090524	AD_non_lesion	1.67563		GCTCCTATCACAAACC-1-SKN8090527	AD_non_lesion	0		AGCATACCAGATCTGT-1-SKN8090530	AD_lesion	0
				CAGTCCTCAAAGGCGT-1-SKN8090524	AD_non_lesion	0		GCTCCTATCCTCTAGC-1-SKN8090527	AD_non_lesion	1.83616		AGCATACGTATCTGCA-1-SKN8090530	AD_lesion	3.45078
				CAGTCCTCAATGAATG-1-SKN8090524	AD_non_lesion	0.969006		GCTCCTATCTATCCTA-1-SKN8090527	AD_non_lesion	1.1374		AGCCTAATCCGAACGC-1-SKN8090530	AD_lesion	0
				CAGTCCTCAATGGAAT-1-SKN8090524	AD_non_lesion	0		GCTCTGTCAGGATTGG-1-SKN8090527	AD_non_lesion	1.24075		AGCGGTCAGTTAGGTA-1-SKN8090530	AD_lesion	1.9442
				CAGTCCTCAATTCCTT-1-SKN8090524	AD_non_lesion	0		GCTCTGTCATGGTCAT-1-SKN8090527	AD_non_lesion	0		AGCGGTCCAAGGCTCC-1-SKN8090530	AD_lesion	1.61749
				CAGTCCTCACCCATGG-1-SKN8090524	AD_non_lesion	0		GCTGCAGAGAAACCGC-1-SKN8090527	AD_non_lesion	1.89314		AGCGGTCTCACTCTTA-1-SKN8090530	AD_lesion	2.3808
				CAGTCCTTCGGCTACG-1-SKN8090524	AD_non_lesion	0		GCTGCAGAGATCGGGT-1-SKN8090527	AD_non_lesion	1.9735		AGCGTATAGTGACATA-1-SKN8090530	AD_lesion	0
				CAGTCCTTCGTGGGAA-1-SKN8090524	AD_non_lesion	0.836252		GCTGCAGAGTGGCACA-1-SKN8090527	AD_non_lesion	0		AGCGTATCAAGGTTTC-1-SKN8090530	AD_lesion	0
				CATATGGAGGCAATTA-1-SKN8090524	AD_non_lesion	1.64509		GCTGCAGCACCGATAT-1-SKN8090527	AD_non_lesion	2.55925		AGCGTATCATCCGGGT-1-SKN8090530	AD_lesion	1.92395
				CATATGGAGTACACCT-1-SKN8090524	AD_non_lesion	0		GCTGCAGGTCTTGATG-1-SKN8090527	AD_non_lesion	1.40349		AGCGTATCATGGAATA-1-SKN8090530	AD_lesion	0
				CATATGGCAATAGCAA-1-SKN8090524	AD_non_lesion	2.78415		GCTGCAGTCAACACTG-1-SKN8090527	AD_non_lesion	0.957485		AGCTCCTAGCCAGTAG-1-SKN8090530	AD_lesion	2.89801
				CATATGGCAATGCCAT-1-SKN8090524	AD_non_lesion	0		GCTGCAGTCGGCGCAT-1-SKN8090527	AD_non_lesion	1.91674		AGCTCCTGTCTCTCGT-1-SKN8090530	AD_lesion	2.66321
				CATATGGCACTGTTAG-1-SKN8090524	AD_non_lesion	0		GCTGCAGTCGTTTGCC-1-SKN8090527	AD_non_lesion	1.48534		AGCTCCTTCTCCAGGG-1-SKN8090530	AD_lesion	1.89122
				CATATGGGTACAGCAG-1-SKN8090524	AD_non_lesion	2.21812		GCTGCGAAGACTGGGT-1-SKN8090527	AD_non_lesion	0		AGCTCTCCAGGCAGTA-1-SKN8090530	AD_lesion	0
				CATATGGGTTTAGCTG-1-SKN8090524	AD_non_lesion	0		GCTGCGACAGTCTTCC-1-SKN8090527	AD_non_lesion	1.14523		AGCTCTCCATATACCG-1-SKN8090530	AD_lesion	0
				CATATGGTCCAGTATG-1-SKN8090524	AD_non_lesion	0		GCTGCGAGTATCAGTC-1-SKN8090527	AD_non_lesion	0		AGCTCTCGTTTAGCTG-1-SKN8090530	AD_lesion	0
				CATATGGTCCGAAGAG-1-SKN8090524	AD_non_lesion	1.62106		GCTGCGATCCTGTAGA-1-SKN8090527	AD_non_lesion	0		AGCTCTCGTTTAGGAA-1-SKN8090530	AD_lesion	2.72603
				CATATGGTCGTCCGTT-1-SKN8090524	AD_non_lesion	0		GCTGCTTCAGGAATGC-1-SKN8090527	AD_non_lesion	2.52802		AGCTTGACAGGGTACA-1-SKN8090530	AD_lesion	0
				CATATTCAGTACGTAA-1-SKN8090524	AD_non_lesion	0		GCTGCTTTCTTTACAC-1-SKN8090527	AD_non_lesion	1.54385		AGCTTGAGTAAACGCG-1-SKN8090530	AD_lesion	2.38571
				CATATTCCAATGAATG-1-SKN8090524	AD_non_lesion	1.53322		GCTGGGTAGCTGTCTA-1-SKN8090527	AD_non_lesion	0		AGCTTGATCAGGTAAA-1-SKN8090530	AD_lesion	2.40245
				CATATTCCACATTCGA-1-SKN8090524	AD_non_lesion	0		GCTTCCAAGAGTAATC-1-SKN8090527	AD_non_lesion	2.16767		AGCTTGATCCCTTGCA-1-SKN8090530	AD_lesion	1.78224
				CATATTCCACCAGGTC-1-SKN8090524	AD_non_lesion	0		GCTTCCAAGCGATATA-1-SKN8090527	AD_non_lesion	2.34836		AGCTTGATCTGGCGTG-1-SKN8090530	AD_lesion	1.97778
				CATATTCCATGGGAAC-1-SKN8090524	AD_non_lesion	0		GCTTCCACAACTGGCC-1-SKN8090527	AD_non_lesion	1.81162		AGGCCACAGAGGTTGC-1-SKN8090530	AD_lesion	1.7688
				CATATTCGTGAAGGCT-1-SKN8090524	AD_non_lesion	0		GCTTCCACATTGGGCC-1-SKN8090527	AD_non_lesion	1.54124		AGGCCACAGCTAGTGG-1-SKN8090530	AD_lesion	2.49463
				CATATTCGTGGAAAGA-1-SKN8090524	AD_non_lesion	1.77814		GCTTCCAGTTGGACCC-1-SKN8090527	AD_non_lesion	1.92176		AGGCCGTAGAAACCGC-1-SKN8090530	AD_lesion	0
				CATCAAGCAATGGAAT-1-SKN8090524	AD_non_lesion	0		GCTTCCATCGAGGTAG-1-SKN8090527	AD_non_lesion	1.74253		AGGCCGTCAGTACACT-1-SKN8090530	AD_lesion	2.15465
				CATCAAGCACATGTGT-1-SKN8090524	AD_non_lesion	2.44849		GGAAAGCTCTGCCCTA-1-SKN8090527	AD_non_lesion	0		AGGCCGTGTAAACCTC-1-SKN8090530	AD_lesion	0
				CATCAAGCAGGAACGT-1-SKN8090524	AD_non_lesion	1.02051		GGAATAAAGAGGTACC-1-SKN8090527	AD_non_lesion	2.16608		AGGCCGTGTATAAACG-1-SKN8090530	AD_lesion	1.85623
				CATCAAGCATCCGTGG-1-SKN8090524	AD_non_lesion	1.05341		GGAATAAGTGGCTCCA-1-SKN8090527	AD_non_lesion	1.16732		AGGCCGTTCCTGCCAT-1-SKN8090530	AD_lesion	0
				CATCAAGGTCGAGTTT-1-SKN8090524	AD_non_lesion	0		GGAATAATCATTCACT-1-SKN8090527	AD_non_lesion	2.11724		AGGCCGTTCGCTGATA-1-SKN8090530	AD_lesion	0
				CATCAAGTCAGCCTAA-1-SKN8090524	AD_non_lesion	0.946834		GGAATAATCTCCGGTT-1-SKN8090527	AD_non_lesion	1.5709		AGGGAGTAGGGCACTA-1-SKN8090530	AD_lesion	2.26973
				CATCAAGTCCAATGGT-1-SKN8090524	AD_non_lesion	0		GGACAAGCAACCGCCA-1-SKN8090527	AD_non_lesion	1.80416		AGGGAGTCACGGTAGA-1-SKN8090530	AD_lesion	0
				CATCAAGTCGCCAAAT-1-SKN8090524	AD_non_lesion	0		GGACAAGCAGCGTCCA-1-SKN8090527	AD_non_lesion	1.59975		AGGGAGTTCGCTGATA-1-SKN8090530	AD_lesion	1.48455
				CATCAAGTCTCGCATC-1-SKN8090524	AD_non_lesion	0		GGACAAGTCTGACCTC-1-SKN8090527	AD_non_lesion	2.05289		AGGGATGAGAACAACT-1-SKN8090530	AD_lesion	2.23882
				CATCAAGTCTGAGTGT-1-SKN8090524	AD_non_lesion	0		GGACAGACAGACAGGT-1-SKN8090527	AD_non_lesion	0		AGGGATGCAGCCACCA-1-SKN8090530	AD_lesion	0
				CATCAAGTCTGCTTGC-1-SKN8090524	AD_non_lesion	0		GGACAGAGTACGCACC-1-SKN8090527	AD_non_lesion	1.74558		AGGGATGGTAGGCATG-1-SKN8090530	AD_lesion	0
				CATCAGAAGGCTATCT-1-SKN8090524	AD_non_lesion	0		GGACAGAGTTACAGAA-1-SKN8090527	AD_non_lesion	2.10406		AGGGATGGTCTTGTCC-1-SKN8090530	AD_lesion	0
				CATCAGACAATAGAGT-1-SKN8090524	AD_non_lesion	0		GGACATTAGTCAAGGC-1-SKN8090527	AD_non_lesion	1.43765		AGGGATGTCTCCTATA-1-SKN8090530	AD_lesion	0
				CATCAGACAGCTCCGA-1-SKN8090524	AD_non_lesion	1.19792		GGACATTGTGATAAGT-1-SKN8090527	AD_non_lesion	2.10091		AGGGTGAAGGCGTACA-1-SKN8090530	AD_lesion	2.20365
				CATCAGATCAACCAAC-1-SKN8090524	AD_non_lesion	1.39601		GGACATTGTGCCTGTG-1-SKN8090527	AD_non_lesion	1.49145		AGGGTGAAGGTGCAAC-1-SKN8090530	AD_lesion	2.66507
				CATCAGATCGTTACGA-1-SKN8090524	AD_non_lesion	0		GGACATTTCGCAAACT-1-SKN8090527	AD_non_lesion	0		AGGGTGAGTGGTACAG-1-SKN8090530	AD_lesion	1.77001
				CATCCACAGGTACTCT-1-SKN8090524	AD_non_lesion	1.1387		GGACGTCAGGGTATCG-1-SKN8090527	AD_non_lesion	2.17375		AGGTCATCAAGCGAGT-1-SKN8090530	AD_lesion	2.9218
				CATCCACCAAGGTTTC-1-SKN8090524	AD_non_lesion	1.76237		GGACGTCCATGGGAAC-1-SKN8090527	AD_non_lesion	1.34508		AGGTCATCATTTCACT-1-SKN8090530	AD_lesion	2.23508
				CATCCACCACACATGT-1-SKN8090524	AD_non_lesion	1.64983		GGACGTCTCAACACAC-1-SKN8090527	AD_non_lesion	1.41329		AGGTCATTCAGCTCTC-1-SKN8090530	AD_lesion	0.841699
				CATCCACGTGATGATA-1-SKN8090524	AD_non_lesion	1.59692		GGACGTCTCCCACTTG-1-SKN8090527	AD_non_lesion	0		AGGTCATTCCCTCTTT-1-SKN8090530	AD_lesion	2.35106
				CATCCACGTTCACCTC-1-SKN8090524	AD_non_lesion	0		GGAGCAAAGTGCTGCC-1-SKN8090527	AD_non_lesion	1.09489		AGGTCATTCGTAGATC-1-SKN8090530	AD_lesion	2.76095
				CATCCACTCAACACTG-1-SKN8090524	AD_non_lesion	2.44367		GGAGCAACAGTGAGTG-1-SKN8090527	AD_non_lesion	0		AGGTCCGAGGTGCTTT-1-SKN8090530	AD_lesion	1.99514
				CATCCACTCCTTGCCA-1-SKN8090524	AD_non_lesion	0.919603		GGAGCAACATCACGAT-1-SKN8090527	AD_non_lesion	1.96712		AGGTCCGCAAAGTCAA-1-SKN8090530	AD_lesion	1.98478
				CATCGAACAGTACACT-1-SKN8090524	AD_non_lesion	0		GGAGCAAGTAAGGGAA-1-SKN8090527	AD_non_lesion	1.16504		AGGTCCGCACTTACGA-1-SKN8090530	AD_lesion	0
				CATCGAAGTCAAACTC-1-SKN8090524	AD_non_lesion	0		GGAGCAAGTGGACGAT-1-SKN8090527	AD_non_lesion	1.94522		AGGTCCGGTCACCCAG-1-SKN8090530	AD_lesion	2.11296
				CATCGAAGTGTATGGG-1-SKN8090524	AD_non_lesion	0		GGAGCAAGTTGTGGCC-1-SKN8090527	AD_non_lesion	1.64021		AGGTCCGTCCTTGCCA-1-SKN8090530	AD_lesion	0
				CATCGAAGTTAAGAAC-1-SKN8090524	AD_non_lesion	1.19534		GGAGCAATCAGAGCTT-1-SKN8090527	AD_non_lesion	0		AGTAGTCCAATAGCAA-1-SKN8090530	AD_lesion	2.11938
				CATCGAAGTTTGTGTG-1-SKN8090524	AD_non_lesion	0		GGATGTTTCACCTTAT-1-SKN8090527	AD_non_lesion	1.30768		AGTAGTCCATACCATG-1-SKN8090530	AD_lesion	0
				CATCGGGAGGGTATCG-1-SKN8090524	AD_non_lesion	0		GGATGTTTCGTTGCCT-1-SKN8090527	AD_non_lesion	0		AGTCTTTGTATATGGA-1-SKN8090530	AD_lesion	1.73628
				CATCGGGCACGTCAGC-1-SKN8090524	AD_non_lesion	0.893227		GGATTACGTGCGAAAC-1-SKN8090527	AD_non_lesion	2.35149		AGTGAGGAGCTCAACT-1-SKN8090530	AD_lesion	2.60908
				CATCGGGCATGTAGTC-1-SKN8090524	AD_non_lesion	0.842301		GGCAATTTCACCGGGT-1-SKN8090527	AD_non_lesion	1.37478		AGTGAGGCAATCGAAA-1-SKN8090530	AD_lesion	0
				CATCGGGTCAGTTCGA-1-SKN8090524	AD_non_lesion	0		GGCAATTTCGGTCCGA-1-SKN8090527	AD_non_lesion	1.62171		AGTGAGGCATTGGTAC-1-SKN8090530	AD_lesion	1.6986
				CATCGGGTCCAAACAC-1-SKN8090524	AD_non_lesion	0.824643		GGCAATTTCGTTACGA-1-SKN8090527	AD_non_lesion	2.30005		AGTGAGGTCCTAAGTG-1-SKN8090530	AD_lesion	0
				CATCGGGTCCTTAATC-1-SKN8090524	AD_non_lesion	0		GGCCGATCAAGTACCT-1-SKN8090527	AD_non_lesion	2.2025		AGTGTCAAGGAGTTGC-1-SKN8090530	AD_lesion	1.84988
				CATGACACACTCTGTC-1-SKN8090524	AD_non_lesion	0		GGCGACTGTCTAGCGC-1-SKN8090527	AD_non_lesion	1.08688		AGTGTCAAGTGTACGG-1-SKN8090530	AD_lesion	0
				CATGACATCCGCATAA-1-SKN8090524	AD_non_lesion	0		GGCGTGTAGGGATACC-1-SKN8090527	AD_non_lesion	0		AGTGTCACACAGGAGT-1-SKN8090530	AD_lesion	2.73699
				CATGACATCTATCCCG-1-SKN8090524	AD_non_lesion	0		GGCGTGTGTACCCAAT-1-SKN8090527	AD_non_lesion	1.15646		AGTGTCAGTGCAGACA-1-SKN8090530	AD_lesion	0
				CATGACATCTGCGGCA-1-SKN8090524	AD_non_lesion	0		GGCTCGAAGACTAGAT-1-SKN8090527	AD_non_lesion	1.39888		AGTGTCATCCCAAGAT-1-SKN8090530	AD_lesion	2.0146
				CATGCCTAGAAGGTGA-1-SKN8090524	AD_non_lesion	0		GGCTCGAAGCATGGCA-1-SKN8090527	AD_non_lesion	2.40704		AGTTGGTAGCCACCTG-1-SKN8090530	AD_lesion	1.64458
				CATGCCTAGACGACGT-1-SKN8090524	AD_non_lesion	0		GGCTCGAGTCTCCATC-1-SKN8090527	AD_non_lesion	1.58772		AGTTGGTAGTGAACAT-1-SKN8090530	AD_lesion	2.27402
				CATGCCTAGGTGCAAC-1-SKN8090524	AD_non_lesion	1.08338		GGCTCGATCGGAGGTA-1-SKN8090527	AD_non_lesion	1.80373		AGTTGGTCAACACCCG-1-SKN8090530	AD_lesion	2.5207
				CATGCCTCAGTCTTCC-1-SKN8090524	AD_non_lesion	0		GGCTGGTGTATTAGCC-1-SKN8090527	AD_non_lesion	0		AGTTGGTGTAGGGTAC-1-SKN8090530	AD_lesion	0
				CATGCCTGTCGGCATC-1-SKN8090524	AD_non_lesion	0		GGCTGGTGTTCAGCGC-1-SKN8090527	AD_non_lesion	0		AGTTGGTTCAGAGGTG-1-SKN8090530	AD_lesion	2.787
				CATGCCTGTCTCGTTC-1-SKN8090524	AD_non_lesion	0		GGCTGGTTCAAAGACA-1-SKN8090527	AD_non_lesion	1.83535		ATAACGCAGTGCTGCC-1-SKN8090530	AD_lesion	0
				CATGCCTTCTACTCAT-1-SKN8090524	AD_non_lesion	0		GGGAATGAGAGGACGG-1-SKN8090527	AD_non_lesion	1.84314		ATAACGCCAAGCGTAG-1-SKN8090530	AD_lesion	1.79972
				CATGGCGAGGCTAGCA-1-SKN8090524	AD_non_lesion	1.03927		GGGAATGCAATACGCT-1-SKN8090527	AD_non_lesion	1.12013		ATAAGAGCAATGTTGC-1-SKN8090530	AD_lesion	0
				CATGGCGAGTGTGGCA-1-SKN8090524	AD_non_lesion	0		GGGAATGGTTCAACCA-1-SKN8090527	AD_non_lesion	0		ATAAGAGGTTCAGGCC-1-SKN8090530	AD_lesion	0
				CATGGCGGTGCTCTTC-1-SKN8090524	AD_non_lesion	0.950129		GGGAATGTCCCGACTT-1-SKN8090527	AD_non_lesion	1.3066		ATAAGAGTCATAACCG-1-SKN8090530	AD_lesion	0
				CATGGCGGTGTTGGGA-1-SKN8090524	AD_non_lesion	0		GGGACCTAGCGTGAGT-1-SKN8090527	AD_non_lesion	0.985752		ATAGACCCAACGATCT-1-SKN8090530	AD_lesion	0
				CATGGCGTCGATAGAA-1-SKN8090524	AD_non_lesion	0.939367		GGGACCTCAAGTCTGT-1-SKN8090527	AD_non_lesion	2.52316		ATAGACCGTCAGCTAT-1-SKN8090530	AD_lesion	4.15721
				CATTATCAGCCAGGAT-1-SKN8090524	AD_non_lesion	1.88765		GGGACCTGTCATTAGC-1-SKN8090527	AD_non_lesion	0		ATCACGAAGCCTCGTG-1-SKN8090530	AD_lesion	2.18921
				CATTATCAGGATTCGG-1-SKN8090524	AD_non_lesion	2.42094		GGGACCTGTCGCATCG-1-SKN8090527	AD_non_lesion	0.958277		ATCACGACACTTGGAT-1-SKN8090530	AD_lesion	0
				CATTATCGTGTTCTTT-1-SKN8090524	AD_non_lesion	0		GGGACCTGTCGTCTTC-1-SKN8090527	AD_non_lesion	0		ATCACGACAGCTTCGG-1-SKN8090530	AD_lesion	0
				CATTATCTCAGGCAAG-1-SKN8090524	AD_non_lesion	1.8369		GGGACCTTCGAATCCA-1-SKN8090527	AD_non_lesion	0		ATCACGACATTTGCTT-1-SKN8090530	AD_lesion	2.20043
				CATTATCTCGGCGCTA-1-SKN8090524	AD_non_lesion	0		GGGAGATAGGATCGCA-1-SKN8090527	AD_non_lesion	0		ATCACGAGTCTAACGT-1-SKN8090530	AD_lesion	2.51895
				CATTATCTCTATCCTA-1-SKN8090524	AD_non_lesion	0		GGGAGATCAAGTCTGT-1-SKN8090527	AD_non_lesion	1.72311		ATCACGAGTGGCGAAT-1-SKN8090530	AD_lesion	2.42845
				CATTCGCAGACACTAA-1-SKN8090524	AD_non_lesion	0.948769		GGGAGATCACTTCTGC-1-SKN8090527	AD_non_lesion	1.12069		ATCACGAGTTATGCGT-1-SKN8090530	AD_lesion	0
				CATTCGCCAAAGCGGT-1-SKN8090524	AD_non_lesion	0		GGGAGATCATGGAATA-1-SKN8090527	AD_non_lesion	0		ATCACGATCAAGAAGT-1-SKN8090530	AD_lesion	0
				CATTCGCCATTCCTCG-1-SKN8090524	AD_non_lesion	0		GGGAGATGTGCCTGGT-1-SKN8090527	AD_non_lesion	0		ATCACGATCTAACGGT-1-SKN8090530	AD_lesion	0
				CATTCGCTCAGTGTTG-1-SKN8090524	AD_non_lesion	0		GGGAGATTCACCCTCA-1-SKN8090527	AD_non_lesion	0.96376		ATCACGATCTGATACG-1-SKN8090530	AD_lesion	0
				CATTCGCTCCCTTGTG-1-SKN8090524	AD_non_lesion	0		GGGAGATTCGTCCAGG-1-SKN8090527	AD_non_lesion	0.962158		ATCATCTGTGAGGGTT-1-SKN8090530	AD_lesion	2.98197
				CCAATCCAGAGTAATC-1-SKN8090524	AD_non_lesion	1.17787		GGGATGACATACGCCG-1-SKN8090527	AD_non_lesion	1.97617		ATCATCTTCGCCTGTT-1-SKN8090530	AD_lesion	1.54777
				CCAATCCAGCTACCGC-1-SKN8090524	AD_non_lesion	1.79468		GGGCACTAGGGTCGAT-1-SKN8090527	AD_non_lesion	2.39608		ATCATGGAGATATGCA-1-SKN8090530	AD_lesion	0
				CCAATCCCATAACCTG-1-SKN8090524	AD_non_lesion	0		GGGCACTAGTAGCGGT-1-SKN8090527	AD_non_lesion	1.55436		ATCATGGGTCTCACCT-1-SKN8090530	AD_lesion	0
				CCAATCCCATGGATGG-1-SKN8090524	AD_non_lesion	1.83934		GGGCACTTCTTGCCGT-1-SKN8090527	AD_non_lesion	1.5837		ATCATGGTCCACTGGG-1-SKN8090530	AD_lesion	2.09526
				CCAATCCCATTGTGCA-1-SKN8090524	AD_non_lesion	0		GGGCATCAGCGAGAAA-1-SKN8090527	AD_non_lesion	2.06477		ATCATGGTCGTATCAG-1-SKN8090530	AD_lesion	0
				CCAATCCGTAGCTGCC-1-SKN8090524	AD_non_lesion	0		GGGCATCCATCCTAGA-1-SKN8090527	AD_non_lesion	1.58109		ATCCACCAGACATAAC-1-SKN8090530	AD_lesion	2.07734
				CCACCTAAGCCCAATT-1-SKN8090524	AD_non_lesion	0		GGGCATCCATTGCGGC-1-SKN8090527	AD_non_lesion	1.3591		ATCCGAAAGCGCTTAT-1-SKN8090530	AD_lesion	0
				CCACCTAGTACAGACG-1-SKN8090524	AD_non_lesion	0		GGGCATCTCAGAAATG-1-SKN8090527	AD_non_lesion	0.97155		ATCCGAAGTGCGATAG-1-SKN8090530	AD_lesion	2.66819
				CCACCTATCCAATGGT-1-SKN8090524	AD_non_lesion	0		GGGCATCTCTACCAGA-1-SKN8090527	AD_non_lesion	0		ATCGAGTAGACTACAA-1-SKN8090530	AD_lesion	0
				CCACCTATCGAATGGG-1-SKN8090524	AD_non_lesion	0		GGGTCTGCACCGGAAA-1-SKN8090527	AD_non_lesion	1.18847		ATCGAGTCACGGCGTT-1-SKN8090530	AD_lesion	2.08656
				CCACGGAAGCCTCGTG-1-SKN8090524	AD_non_lesion	0		GGGTCTGCACGAAAGC-1-SKN8090527	AD_non_lesion	2.04697		ATCGAGTCATGACATC-1-SKN8090530	AD_lesion	2.00759
				CCACGGACAGCTCGAC-1-SKN8090524	AD_non_lesion	0		GGGTTGCGTCCAAGTT-1-SKN8090527	AD_non_lesion	0		ATCGAGTGTATGCTTG-1-SKN8090530	AD_lesion	0
				CCACGGACAGGTCTCG-1-SKN8090524	AD_non_lesion	0		GGGTTGCTCCGCGCAA-1-SKN8090527	AD_non_lesion	1.75127		ATCGAGTGTTGATTCG-1-SKN8090530	AD_lesion	1.72995
				CCACGGACATTGGTAC-1-SKN8090524	AD_non_lesion	1.92645		GGTATTGAGTTAAGTG-1-SKN8090527	AD_non_lesion	0		ATCGAGTTCGGCGCAT-1-SKN8090530	AD_lesion	0
				CCACGGAGTAGCGTGA-1-SKN8090524	AD_non_lesion	1.45289		GGTATTGCACGCGAAA-1-SKN8090527	AD_non_lesion	0		ATCTACTAGTATCGAA-1-SKN8090530	AD_lesion	0
				CCACGGAGTCCGCTGA-1-SKN8090524	AD_non_lesion	0		GGTATTGCACTACAGT-1-SKN8090527	AD_non_lesion	1.29311		ATCTACTAGTCCATAC-1-SKN8090530	AD_lesion	2.35364
				CCACGGAGTCCTGCTT-1-SKN8090524	AD_non_lesion	0		GGTATTGTCATGTGGT-1-SKN8090527	AD_non_lesion	0		ATCTACTCAAGTCATC-1-SKN8090530	AD_lesion	0
				CCACGGAGTTGGGACA-1-SKN8090524	AD_non_lesion	2.35537		GGTATTGTCTCGTTTA-1-SKN8090527	AD_non_lesion	2.67571		ATCTACTGTTTGGCGC-1-SKN8090530	AD_lesion	0
				CCACGGATCGTACCGG-1-SKN8090524	AD_non_lesion	0		GGTGAAGCATGGTCTA-1-SKN8090527	AD_non_lesion	1.58679		ATCTACTTCGTTTATC-1-SKN8090530	AD_lesion	0
				CCACGGATCGTCTGCT-1-SKN8090524	AD_non_lesion	1.48178		GGTGAAGTCTGAAAGA-1-SKN8090527	AD_non_lesion	1.71447		ATCTGCCAGACTACAA-1-SKN8090530	AD_lesion	0
				CCACTACAGGCAGGTT-1-SKN8090524	AD_non_lesion	0		GGTGCGTGTAGGGTAC-1-SKN8090527	AD_non_lesion	0		ATCTGCCCAATCTACG-1-SKN8090530	AD_lesion	2.59157
				CCACTACCAAAGGCGT-1-SKN8090524	AD_non_lesion	0		GGTGCGTGTCGGGTCT-1-SKN8090527	AD_non_lesion	2.03514		ATCTGCCTCTCACATT-1-SKN8090530	AD_lesion	2.5587
				CCACTACCAGTCAGAG-1-SKN8090524	AD_non_lesion	0		GGTGCGTTCCCAAGTA-1-SKN8090527	AD_non_lesion	1.5388		ATGAGGGAGACAGGCT-1-SKN8090530	AD_lesion	1.71335
				CCACTACGTATTACCG-1-SKN8090524	AD_non_lesion	0		GGTGTTACAGTAGAGC-1-SKN8090527	AD_non_lesion	0		ATGAGGGAGGTGTTAA-1-SKN8090530	AD_lesion	2.35537
				CCACTACGTCCTAGCG-1-SKN8090524	AD_non_lesion	1.01802		GGTGTTAGTGCACCAC-1-SKN8090527	AD_non_lesion	2.0364		ATGAGGGTCCAACCAA-1-SKN8090530	AD_lesion	2.3768
				CCACTACGTGTTTGGT-1-SKN8090524	AD_non_lesion	0		GGTGTTATCTCCCTGA-1-SKN8090527	AD_non_lesion	0		ATGCGATAGACTGGGT-1-SKN8090530	AD_lesion	2.12391
				CCACTACTCACCCGAG-1-SKN8090524	AD_non_lesion	1.40049		GTAACGTCACTGAAGG-1-SKN8090527	AD_non_lesion	2.11073		ATGCGATCAATAGCAA-1-SKN8090530	AD_lesion	0
				CCACTACTCGGCTACG-1-SKN8090524	AD_non_lesion	0.895964		GTAACGTCAGACTCGC-1-SKN8090527	AD_non_lesion	0		ATGCGATCAGGGATTG-1-SKN8090530	AD_lesion	0
				CCAGCGAAGGTAAACT-1-SKN8090524	AD_non_lesion	1.37126		GTAACGTCATTCACTT-1-SKN8090527	AD_non_lesion	2.16928		ATGCGATTCAGCGATT-1-SKN8090530	AD_lesion	1.83028
				CCAGCGAAGTATCGAA-1-SKN8090524	AD_non_lesion	0		GTAACGTGTAAACGCG-1-SKN8090527	AD_non_lesion	1.68846		ATGCGATTCCGAACGC-1-SKN8090530	AD_lesion	0
				CCAGCGAGTGTAACGG-1-SKN8090524	AD_non_lesion	1.03294		GTAACGTGTCTAGTGT-1-SKN8090527	AD_non_lesion	1.38614		ATGCGATTCCGAATGT-1-SKN8090530	AD_lesion	1.61781
				CCAGCGATCGCATGGC-1-SKN8090524	AD_non_lesion	1.25653		GTAACGTTCATGTCCC-1-SKN8090527	AD_non_lesion	1.71205		ATGGGAGAGAGGTAGA-1-SKN8090530	AD_lesion	2.06884
				CCAGCGATCGGTTAAC-1-SKN8090524	AD_non_lesion	0		GTAACGTTCCTTTACA-1-SKN8090527	AD_non_lesion	1.41707		ATGGGAGCAACGATGG-1-SKN8090530	AD_lesion	0
				CCAGCGATCTAAGCCA-1-SKN8090524	AD_non_lesion	1.55201		GTAACTGAGTGCTGCC-1-SKN8090527	AD_non_lesion	1.68711		ATGGGAGTCACCCGAG-1-SKN8090530	AD_lesion	2.2471
				CCATGTCAGGCTAGGT-1-SKN8090524	AD_non_lesion	0		GTAACTGCAAGCCCAC-1-SKN8090527	AD_non_lesion	2.27598		ATGGGAGTCTCTAGGA-1-SKN8090530	AD_lesion	0
				CCATGTCAGTCCAGGA-1-SKN8090524	AD_non_lesion	0		GTAACTGCATATGGTC-1-SKN8090527	AD_non_lesion	1.68684		ATGTGTGAGCATGGCA-1-SKN8090530	AD_lesion	0
				CCATGTCCAACACGCC-1-SKN8090524	AD_non_lesion	1.58186		GTAACTGGTGGGTCAA-1-SKN8090527	AD_non_lesion	2.55176		ATGTGTGAGCCCGAAA-1-SKN8090530	AD_lesion	1.26785
				CCATGTCCAGGTCTCG-1-SKN8090524	AD_non_lesion	0		GTACGTACAAGTACCT-1-SKN8090527	AD_non_lesion	0		ATGTGTGCAACCGCCA-1-SKN8090530	AD_lesion	1.90667
				CCATGTCGTGCATCTA-1-SKN8090524	AD_non_lesion	0		GTACGTATCGGAAACG-1-SKN8090527	AD_non_lesion	2.81267		ATTACTCAGGATATAC-1-SKN8090530	AD_lesion	0
				CCATGTCTCCTAAGTG-1-SKN8090524	AD_non_lesion	0		GTACGTATCGGAGGTA-1-SKN8090527	AD_non_lesion	1.73879		ATTACTCCACAACTGT-1-SKN8090530	AD_lesion	0
				CCATGTCTCGTTGCCT-1-SKN8090524	AD_non_lesion	1.01904		GTACTCCAGATGTAAC-1-SKN8090527	AD_non_lesion	2.33279		ATTACTCGTACGCTGC-1-SKN8090530	AD_lesion	0
				CCATTCGAGAAACCAT-1-SKN8090524	AD_non_lesion	0		GTACTCCCACGCATCG-1-SKN8090527	AD_non_lesion	0		ATTACTCGTATAGGGC-1-SKN8090530	AD_lesion	2.27794
				CCATTCGCAGCCTATA-1-SKN8090524	AD_non_lesion	1.00643		GTACTCCCAGCTCGCA-1-SKN8090527	AD_non_lesion	0		ATTACTCGTGTGGCTC-1-SKN8090530	AD_lesion	1.86817
				CCATTCGTCAGCGACC-1-SKN8090524	AD_non_lesion	0		GTACTCCGTACAGTTC-1-SKN8090527	AD_non_lesion	0		ATTACTCTCGAATGCT-1-SKN8090530	AD_lesion	1.52543
				CCATTCGTCATCGGAT-1-SKN8090524	AD_non_lesion	1.32791		GTACTTTAGCACACAG-1-SKN8090527	AD_non_lesion	0		ATTATCCAGATATGGT-1-SKN8090530	AD_lesion	0
				CCCAATCAGCCTATGT-1-SKN8090524	AD_non_lesion	1.1351		GTACTTTGTAAGCACG-1-SKN8090527	AD_non_lesion	1.27638		ATTATCCGTAGAAGGA-1-SKN8090530	AD_lesion	0
				CCCAATCAGCTAACAA-1-SKN8090524	AD_non_lesion	0		GTACTTTTCATATCGG-1-SKN8090527	AD_non_lesion	2.40734		ATTATCCTCTGAAAGA-1-SKN8090530	AD_lesion	2.29863
				CCCAATCAGTGGAGTC-1-SKN8090524	AD_non_lesion	1.0941		GTAGGCCAGCTTTGGT-1-SKN8090527	AD_non_lesion	2.19817		ATTCTACAGCCGGTAA-1-SKN8090530	AD_lesion	1.71784
				CCCAATCGTCAAGCGA-1-SKN8090524	AD_non_lesion	2.31		GTAGGCCAGGAGTTGC-1-SKN8090527	AD_non_lesion	0.974314		ATTCTACGTGATGTCT-1-SKN8090530	AD_lesion	2.51825
				CCCAATCTCGTTGACA-1-SKN8090524	AD_non_lesion	1.92913		GTAGGCCCACCTCGGA-1-SKN8090527	AD_non_lesion	1.56849		ATTCTACGTGTAACGG-1-SKN8090530	AD_lesion	2.92597
				CCCAGTTAGCAAATCA-1-SKN8090524	AD_non_lesion	0		GTAGGCCGTCACACGC-1-SKN8090527	AD_non_lesion	1.33365		ATTCTACTCGATAGAA-1-SKN8090530	AD_lesion	0
				CCCAGTTAGCAGCGTA-1-SKN8090524	AD_non_lesion	0		GTAGGCCTCACGCATA-1-SKN8090527	AD_non_lesion	1.83971		ATTGGACAGGATGCGT-1-SKN8090530	AD_lesion	0
				CCCAGTTAGCGATAGC-1-SKN8090524	AD_non_lesion	0		GTAGTCACACCACCAG-1-SKN8090527	AD_non_lesion	1.29948		ATTGGACCAGACACTT-1-SKN8090530	AD_lesion	0
				CCCAGTTAGGTAAACT-1-SKN8090524	AD_non_lesion	1.04881		GTAGTCACATTCCTCG-1-SKN8090527	AD_non_lesion	2.50438		ATTGGACCAGTGACAG-1-SKN8090530	AD_lesion	0
				CCCAGTTTCTCCCTGA-1-SKN8090524	AD_non_lesion	0		GTAGTCAGTGTCAATC-1-SKN8090527	AD_non_lesion	1.28059		ATTGGACGTCTGGAGA-1-SKN8090530	AD_lesion	0
				CCCATACAGTTCGCAT-1-SKN8090524	AD_non_lesion	0		GTAGTCATCTGTACGA-1-SKN8090527	AD_non_lesion	1.391		ATTGGTGCAGCATACT-1-SKN8090530	AD_lesion	1.44939
				CCCATACCATCACAAC-1-SKN8090524	AD_non_lesion	0		GTATCTTGTTGTCTTT-1-SKN8090527	AD_non_lesion	2.88722		ATTGGTGGTCCGTCAG-1-SKN8090530	AD_lesion	2.13633
				CCCATACGTCGGCACT-1-SKN8090524	AD_non_lesion	0		GTATTCTGTCAATGTC-1-SKN8090527	AD_non_lesion	2.73497		ATTGGTGTCGGAAACG-1-SKN8090530	AD_lesion	2.45333
				CCCTCCTAGAGGTTGC-1-SKN8090524	AD_non_lesion	0		GTATTCTGTTAAGTAG-1-SKN8090527	AD_non_lesion	1.6722		ATTTCTGCAATAGAGT-1-SKN8090530	AD_lesion	2.17895
				CCCTCCTAGGACGAAA-1-SKN8090524	AD_non_lesion	0		GTATTCTGTTGCCTCT-1-SKN8090527	AD_non_lesion	0		ATTTCTGCAGGTCGTC-1-SKN8090530	AD_lesion	1.79134
				CCCTCCTAGGCGATAC-1-SKN8090524	AD_non_lesion	0.969818		GTCAAGTAGGGATGGG-1-SKN8090527	AD_non_lesion	1.9837		ATTTCTGTCAGTGTTG-1-SKN8090530	AD_lesion	3.57442
				CCCTCCTAGTGAACAT-1-SKN8090524	AD_non_lesion	0		GTCAAGTCATGGTAGG-1-SKN8090527	AD_non_lesion	1.03821		CAACCAAAGTCATGCT-1-SKN8090530	AD_lesion	0
				CCCTCCTAGTTACCCA-1-SKN8090524	AD_non_lesion	0		GTCACGGAGTATCGAA-1-SKN8090527	AD_non_lesion	0		CAACCAAAGTGTACTC-1-SKN8090530	AD_lesion	1.56429
				CCCTCCTCACCTGGTG-1-SKN8090524	AD_non_lesion	1.25941		GTCACGGGTAGCGCAA-1-SKN8090527	AD_non_lesion	0		CAACCTCAGAAACCAT-1-SKN8090530	AD_lesion	1.6456
				CCCTCCTCACTTCTGC-1-SKN8090524	AD_non_lesion	0		GTCACGGTCAACACCA-1-SKN8090527	AD_non_lesion	1.21632		CAACTAGAGACCGGAT-1-SKN8090530	AD_lesion	1.84673
				CCCTCCTCAGTAGAGC-1-SKN8090524	AD_non_lesion	1.42613		GTCACGGTCACCACCT-1-SKN8090527	AD_non_lesion	0		CAACTAGAGACCTAGG-1-SKN8090530	AD_lesion	2.28822
				CCCTCCTGTCGCATCG-1-SKN8090524	AD_non_lesion	1.62301		GTCACGGTCCTTGCCA-1-SKN8090527	AD_non_lesion	1.21199		CAACTAGAGATCACGG-1-SKN8090530	AD_lesion	0
				CCCTCCTTCATAAAGG-1-SKN8090524	AD_non_lesion	0		GTCATTTCAGGGTTAG-1-SKN8090527	AD_non_lesion	1.6309		CAACTAGCAATCTGCA-1-SKN8090530	AD_lesion	2.63572
				CCCTCCTTCATCGCTC-1-SKN8090524	AD_non_lesion	0		GTCATTTCAGTGGAGT-1-SKN8090527	AD_non_lesion	1.39142		CAACTAGCACGGTAAG-1-SKN8090530	AD_lesion	2.80944
				CCCTCCTTCCGCGTTT-1-SKN8090524	AD_non_lesion	0		GTCATTTTCATAGCAC-1-SKN8090527	AD_non_lesion	2.50088		CAACTAGTCAGCGATT-1-SKN8090530	AD_lesion	0
				CCGGGATAGCTGTTCA-1-SKN8090524	AD_non_lesion	0.964764		GTCCTCAAGTCATCCA-1-SKN8090527	AD_non_lesion	1.34225		CAACTAGTCGGCGCAT-1-SKN8090530	AD_lesion	0
				CCGGGATCAAGGACAC-1-SKN8090524	AD_non_lesion	0		GTCCTCACAACGCACC-1-SKN8090527	AD_non_lesion	2.26992		CAAGAAAAGGCTACGA-1-SKN8090530	AD_lesion	0
				CCGGGATCATGCATGT-1-SKN8090524	AD_non_lesion	1.38502		GTCCTCATCAATAAGG-1-SKN8090527	AD_non_lesion	0		CAAGAAACACCGCTAG-1-SKN8090530	AD_lesion	2.39065
				CCGGGATCATTAGCCA-1-SKN8090524	AD_non_lesion	0		GTCCTCATCCCTAACC-1-SKN8090527	AD_non_lesion	0		CAAGAAACACGTCTCT-1-SKN8090530	AD_lesion	0
				CCGGGATGTCCGCTGA-1-SKN8090524	AD_non_lesion	1.38032		GTCGGGTCATACAGCT-1-SKN8090527	AD_non_lesion	0		CAAGAAAGTACCTACA-1-SKN8090530	AD_lesion	0
				CCGGGATGTGGGTCAA-1-SKN8090524	AD_non_lesion	0		GTCGGGTTCACCTTAT-1-SKN8090527	AD_non_lesion	1.55157		CAAGATCGTCTTTCAT-1-SKN8090530	AD_lesion	2.83926
				CCGGGATTCCAAACAC-1-SKN8090524	AD_non_lesion	1.50167		GTCGTAAAGAGCTGGT-1-SKN8090527	AD_non_lesion	0		CAAGATCTCGAATGCT-1-SKN8090530	AD_lesion	0
				CCGGGATTCCCTAATT-1-SKN8090524	AD_non_lesion	1.78885		GTCGTAAGTAGCCTAT-1-SKN8090527	AD_non_lesion	1.99748		CAAGGCCGTACGAAAT-1-SKN8090530	AD_lesion	0
				CCGGTAGAGATCCGAG-1-SKN8090524	AD_non_lesion	1.01063		GTCTCGTAGCTTTGGT-1-SKN8090527	AD_non_lesion	1.85555		CAAGGCCGTCCAGTGC-1-SKN8090530	AD_lesion	2.09152
				CCGGTAGAGTCCGTAT-1-SKN8090524	AD_non_lesion	1.30142		GTCTCGTGTAATTGGA-1-SKN8090527	AD_non_lesion	1.85623		CAAGGCCTCCTACAGA-1-SKN8090530	AD_lesion	0
				CCGGTAGCAACTTGAC-1-SKN8090524	AD_non_lesion	0.988604		GTCTTCGAGACTAGGC-1-SKN8090527	AD_non_lesion	1.2469		CAAGGCCTCCTAGAAC-1-SKN8090530	AD_lesion	0
				CCGGTAGCAAGAGGCT-1-SKN8090524	AD_non_lesion	0		GTCTTCGAGGATTCGG-1-SKN8090527	AD_non_lesion	1.86126		CAAGGCCTCTACTCAT-1-SKN8090530	AD_lesion	1.73532
				CCGGTAGCATGAGCGA-1-SKN8090524	AD_non_lesion	0		GTCTTCGTCGTTTGCC-1-SKN8090527	AD_non_lesion	2.34836		CAAGTTGAGAAAGTGG-1-SKN8090530	AD_lesion	2.56698
				CCGGTAGGTCACTTCC-1-SKN8090524	AD_non_lesion	1.05457		GTGAAGGAGCCATCGC-1-SKN8090527	AD_non_lesion	0		CAAGTTGGTAAATGAC-1-SKN8090530	AD_lesion	0
				CCGGTAGGTTAAGAAC-1-SKN8090524	AD_non_lesion	1.60222		GTGAAGGCAAGGACTG-1-SKN8090527	AD_non_lesion	2.16517		CAAGTTGGTCTGCAAT-1-SKN8090530	AD_lesion	0
				CCGGTAGGTTACGCGC-1-SKN8090524	AD_non_lesion	3.1995		GTGAAGGGTATATGGA-1-SKN8090527	AD_non_lesion	2.76861		CAAGTTGTCCTATTCA-1-SKN8090530	AD_lesion	2.30755
				CCGGTAGTCTAGCACA-1-SKN8090524	AD_non_lesion	1.13182		GTGAAGGGTTGAACTC-1-SKN8090527	AD_non_lesion	0		CACAAACAGTGGGCTA-1-SKN8090530	AD_lesion	0
				CCGTACTAGACAGAGA-1-SKN8090524	AD_non_lesion	0		GTGAAGGTCACCATAG-1-SKN8090527	AD_non_lesion	0		CACAAACCACATGGGA-1-SKN8090530	AD_lesion	2.52316
				CCGTACTAGCCACCTG-1-SKN8090524	AD_non_lesion	1.81663		GTGCAGCAGTCAAGGC-1-SKN8090527	AD_non_lesion	2.01291		CACAAACCATTACCTT-1-SKN8090530	AD_lesion	0
				CCGTACTAGCCACTAT-1-SKN8090524	AD_non_lesion	0.882042		GTGCAGCAGTTTGCGT-1-SKN8090527	AD_non_lesion	0		CACAAACGTGTGACGA-1-SKN8090530	AD_lesion	0
				CCGTACTAGTGGTCCC-1-SKN8090524	AD_non_lesion	3.60752		GTGCAGCGTCTAAACC-1-SKN8090527	AD_non_lesion	1.09199		CACAAACGTTCCGTCT-1-SKN8090530	AD_lesion	0
				CCGTACTCAATGTAAG-1-SKN8090524	AD_non_lesion	1.05781		GTGCAGCGTGCATCTA-1-SKN8090527	AD_non_lesion	0		CACAAACTCGCTTGTC-1-SKN8090530	AD_lesion	0
				CCGTACTCAGAAGCAC-1-SKN8090524	AD_non_lesion	1.66721		GTGCAGCGTGTTTGTG-1-SKN8090527	AD_non_lesion	0		CACACAAAGAAACGAG-1-SKN8090530	AD_lesion	1.92946
				CCGTACTCAGGCGATA-1-SKN8090524	AD_non_lesion	0		GTGCAGCTCGTAGGTT-1-SKN8090527	AD_non_lesion	2.35493		CACACAAGTTCCACGG-1-SKN8090530	AD_lesion	2.13963
				CCGTACTGTAACGACG-1-SKN8090524	AD_non_lesion	0		GTGCATAAGCGGATCA-1-SKN8090527	AD_non_lesion	2.22933		CACACAATCAAGGTAA-1-SKN8090530	AD_lesion	0
				CCGTACTGTGCAGTAG-1-SKN8090524	AD_non_lesion	1.07314		GTGCATACACGACGAA-1-SKN8090527	AD_non_lesion	1.29321		CACACCTAGTAATCCC-1-SKN8090530	AD_lesion	0
				CCGTACTGTTACAGAA-1-SKN8090524	AD_non_lesion	0.85005		GTGCATAGTGTAATGA-1-SKN8090527	AD_non_lesion	1.39956		CACACCTGTTATCACG-1-SKN8090530	AD_lesion	2.56421
				CCGTACTTCCACTGGG-1-SKN8090524	AD_non_lesion	1.06573		GTGCGGTAGATCCTGT-1-SKN8090527	AD_non_lesion	0		CACACCTTCTTAGAGC-1-SKN8090530	AD_lesion	0
				CCGTACTTCGCGTAGC-1-SKN8090524	AD_non_lesion	0		GTGCTTCAGGCTCAGA-1-SKN8090527	AD_non_lesion	1.73052		CACACTCAGAGGTTGC-1-SKN8090530	AD_lesion	1.80777
				CCGTACTTCGGTTAAC-1-SKN8090524	AD_non_lesion	0		GTGGGTCGTTGCCTCT-1-SKN8090527	AD_non_lesion	0.683975		CACACTCCAGCTTAAC-1-SKN8090530	AD_lesion	1.75998
				CCGTGGAAGAAGATTC-1-SKN8090524	AD_non_lesion	0		GTGGGTCTCCAGATCA-1-SKN8090527	AD_non_lesion	2.33349		CACACTCGTCCGAACC-1-SKN8090530	AD_lesion	3.00174
				CCGTGGAAGAGAACAG-1-SKN8090524	AD_non_lesion	0.786586		GTGGGTCTCCAGTATG-1-SKN8090527	AD_non_lesion	0		CACAGGCAGGCCCTTG-1-SKN8090530	AD_lesion	2.22141
				CCGTGGAAGTCACGCC-1-SKN8090524	AD_non_lesion	0		GTGGGTCTCTTTACAC-1-SKN8090527	AD_non_lesion	0		CACAGGCAGTAGCCGA-1-SKN8090530	AD_lesion	1.40349
				CCGTGGACAGGGATTG-1-SKN8090524	AD_non_lesion	0		GTGTGCGAGATCCGAG-1-SKN8090527	AD_non_lesion	0		CACAGGCTCGGTTCGG-1-SKN8090530	AD_lesion	0
				CCGTGGAGTCCTGCTT-1-SKN8090524	AD_non_lesion	0		GTGTGCGAGCTTCGCG-1-SKN8090527	AD_non_lesion	2.59005		CACAGGCTCTCGAGTA-1-SKN8090530	AD_lesion	0
				CCGTGGAGTTACCGAT-1-SKN8090524	AD_non_lesion	0		GTGTGCGCATGAACCT-1-SKN8090527	AD_non_lesion	1.2364		CACAGTACAGCGTTCG-1-SKN8090530	AD_lesion	0
				CCGTGGATCAGGCGAA-1-SKN8090524	AD_non_lesion	0.773531		GTGTGCGGTACATGTC-1-SKN8090527	AD_non_lesion	1.17045		CACAGTACAGTTCATG-1-SKN8090530	AD_lesion	0
				CCGTGGATCCTTGACC-1-SKN8090524	AD_non_lesion	0		GTGTGCGTCACGCATA-1-SKN8090527	AD_non_lesion	0		CACAGTACATGAAGTA-1-SKN8090530	AD_lesion	1.9509
				CCGTGGATCGAGAACG-1-SKN8090524	AD_non_lesion	0.948188		GTGTTAGCAGATAATG-1-SKN8090527	AD_non_lesion	2.66538		CACAGTAGTATCTGCA-1-SKN8090530	AD_lesion	2.68744
				CCGTTCACACATTAGC-1-SKN8090524	AD_non_lesion	0		GTGTTAGGTTGGTTTG-1-SKN8090527	AD_non_lesion	1.33488		CACATAGAGTAGGCCA-1-SKN8090530	AD_lesion	0
				CCGTTCACAGTCACTA-1-SKN8090524	AD_non_lesion	0		GTGTTAGTCACGAAGG-1-SKN8090527	AD_non_lesion	1.12069		CACATAGGTCGTCTTC-1-SKN8090530	AD_lesion	2.06132
				CCGTTCAGTAGAGTGC-1-SKN8090524	AD_non_lesion	1.85169		GTTAAGCAGATCCGAG-1-SKN8090527	AD_non_lesion	1.5977		CACATTTTCGGACAAG-1-SKN8090530	AD_lesion	2.85764
				CCGTTCAGTTCACGGC-1-SKN8090524	AD_non_lesion	0		GTTAAGCAGGTGATTA-1-SKN8090527	AD_non_lesion	1.96924		CACCACTTCGCTAGCG-1-SKN8090530	AD_lesion	3.35559
				CCGTTCATCAACCATG-1-SKN8090524	AD_non_lesion	0		GTTAAGCCAGCTGCAC-1-SKN8090527	AD_non_lesion	0		CACCACTTCGTCCAGG-1-SKN8090530	AD_lesion	1.62563
				CCTAAAGAGTGGCACA-1-SKN8090524	AD_non_lesion	0		GTTAAGCTCCCTGACT-1-SKN8090527	AD_non_lesion	0		CACCAGGCACGTCTCT-1-SKN8090530	AD_lesion	2.81902
				CCTAAAGTCATGTCCC-1-SKN8090524	AD_non_lesion	0		GTTACAGAGAGTACCG-1-SKN8090527	AD_non_lesion	0		CACCAGGTCATCTGTT-1-SKN8090530	AD_lesion	1.81677
				CCTAAAGTCCCAAGTA-1-SKN8090524	AD_non_lesion	0		GTTACAGCAGGCTCAC-1-SKN8090527	AD_non_lesion	0		CACCTTGAGCGATATA-1-SKN8090530	AD_lesion	0
				CCTAAAGTCCCGGATG-1-SKN8090524	AD_non_lesion	0		GTTACAGTCCCTAACC-1-SKN8090527	AD_non_lesion	1.39647		CACCTTGTCAGGCCCA-1-SKN8090530	AD_lesion	1.80479
				CCTAAAGTCTTCGAGA-1-SKN8090524	AD_non_lesion	0.643654		GTTCATTCAGTCCTTC-1-SKN8090527	AD_non_lesion	2.1456		CACCTTGTCCTCATTA-1-SKN8090530	AD_lesion	0
				CCTACACAGGCAGTCA-1-SKN8090524	AD_non_lesion	1.1947		GTTCATTGTAAGTAGT-1-SKN8090527	AD_non_lesion	1.48693		CACTCCAGTCTCGTTC-1-SKN8090530	AD_lesion	0
				CCTACACCACATGGGA-1-SKN8090524	AD_non_lesion	2.09764		GTTCATTTCTGTTGAG-1-SKN8090527	AD_non_lesion	2.10185		CACTCCATCCACGCAG-1-SKN8090530	AD_lesion	0
				CCTACACGTACACCGC-1-SKN8090524	AD_non_lesion	0.836697		GTTCATTTCTTGCATT-1-SKN8090527	AD_non_lesion	1.84875		CAGAATCAGGGTTCCC-1-SKN8090530	AD_lesion	0
				CCTACACGTATAGGGC-1-SKN8090524	AD_non_lesion	0		GTTCGGGAGCATCATC-1-SKN8090527	AD_non_lesion	1.89003		CAGAATCAGTTTAGGA-1-SKN8090530	AD_lesion	1.60402
				CCTACACTCGAATGCT-1-SKN8090524	AD_non_lesion	0		GTTCGGGAGGCAATTA-1-SKN8090527	AD_non_lesion	0		CAGAATCGTTCGTTGA-1-SKN8090530	AD_lesion	1.3411
				CCTACACTCTCCAACC-1-SKN8090524	AD_non_lesion	0		GTTCGGGCAACTGCGC-1-SKN8090527	AD_non_lesion	1.0671		CAGAGAGGTACATCCA-1-SKN8090530	AD_lesion	0
				CCTACCAAGCGATATA-1-SKN8090524	AD_non_lesion	1.38256		GTTCGGGCAGCTGTGC-1-SKN8090527	AD_non_lesion	2.08327		CAGAGAGGTACCTACA-1-SKN8090530	AD_lesion	0
				CCTACCAAGCGTAGTG-1-SKN8090524	AD_non_lesion	0		GTTCGGGCAGGGTACA-1-SKN8090527	AD_non_lesion	3.31255		CAGAGAGGTGGCTCCA-1-SKN8090530	AD_lesion	0
				CCTACCAAGTAAGTAC-1-SKN8090524	AD_non_lesion	2.04025		GTTCGGGTCACCGTAA-1-SKN8090527	AD_non_lesion	1.07251		CAGATCAGTCAATACC-1-SKN8090530	AD_lesion	0
				CCTACCAGTGGGTATG-1-SKN8090524	AD_non_lesion	1.33468		GTTCGGGTCGGGAGTA-1-SKN8090527	AD_non_lesion	0		CAGATCATCAGGTAAA-1-SKN8090530	AD_lesion	2.27951
				CCTAGCTAGCCAGTAG-1-SKN8090524	AD_non_lesion	1.12264		GTTCTCGAGAGCTGCA-1-SKN8090527	AD_non_lesion	0		CAGCAGCAGCTTATCG-1-SKN8090530	AD_lesion	0
				CCTAGCTAGCGATGAC-1-SKN8090524	AD_non_lesion	0		GTTCTCGGTCATACTG-1-SKN8090527	AD_non_lesion	2.30349		CAGCAGCTCTGCGACG-1-SKN8090530	AD_lesion	1.93198
				CCTAGCTAGGGTATCG-1-SKN8090524	AD_non_lesion	1.17577		TAAACCGTCCAGAGGA-1-SKN8090527	AD_non_lesion	0		CAGCATACACATTAGC-1-SKN8090530	AD_lesion	1.83115
				CCTAGCTAGTTTCCTT-1-SKN8090524	AD_non_lesion	1.54009		TAAACCGTCCTAGTGA-1-SKN8090527	AD_non_lesion	0		CAGCATATCAGAGGTG-1-SKN8090530	AD_lesion	0
				CCTAGCTCACGGTGTC-1-SKN8090524	AD_non_lesion	2.16982		TAAGAGACAAGACGTG-1-SKN8090527	AD_non_lesion	0.905069		CAGCCGACACACCGAC-1-SKN8090530	AD_lesion	2.18523
				CCTAGCTCATAGAAAC-1-SKN8090524	AD_non_lesion	0.894337		TAAGAGACAGGCAGTA-1-SKN8090527	AD_non_lesion	1.93502		CAGCCGACATTGGTAC-1-SKN8090530	AD_lesion	1.36689
				CCTAGCTGTCTCTTAT-1-SKN8090524	AD_non_lesion	1.14963		TAAGCGTCACCGATAT-1-SKN8090527	AD_non_lesion	1.50562		CAGCCGATCAGTTCGA-1-SKN8090530	AD_lesion	0
				CCTAGCTTCCAGATCA-1-SKN8090524	AD_non_lesion	0		TAAGTGCGTGTCTGAT-1-SKN8090527	AD_non_lesion	1.15096		CAGCGACGTACCGAGA-1-SKN8090530	AD_lesion	2.34677
				CCTAGCTTCGAACGGA-1-SKN8090524	AD_non_lesion	0.92729		TAAGTGCTCGGTTAAC-1-SKN8090527	AD_non_lesion	2.04563		CAGCGACGTTCCACAA-1-SKN8090530	AD_lesion	2.65272
				CCTATTAAGATAGCAT-1-SKN8090524	AD_non_lesion	2.9075		TACACGAAGCGTCAAG-1-SKN8090527	AD_non_lesion	1.65085		CAGCGACTCACAGGCC-1-SKN8090530	AD_lesion	2.14693
				CCTATTATCAAACAAG-1-SKN8090524	AD_non_lesion	1.96606		TACACGATCTGAGTGT-1-SKN8090527	AD_non_lesion	0		CAGCTAATCAGGATCT-1-SKN8090530	AD_lesion	2.5565
				CCTATTATCACAAACC-1-SKN8090524	AD_non_lesion	0		TACAGTGAGGGCATGT-1-SKN8090527	AD_non_lesion	1.42397		CAGCTGGAGAAGAAGC-1-SKN8090530	AD_lesion	0
				CCTATTATCCAGTATG-1-SKN8090524	AD_non_lesion	0.88279		TACAGTGGTTATGCGT-1-SKN8090527	AD_non_lesion	2.56954		CAGCTGGAGACTAGAT-1-SKN8090530	AD_lesion	0
				CCTATTATCCTAGAAC-1-SKN8090524	AD_non_lesion	1.13253		TACAGTGTCTTAACCT-1-SKN8090527	AD_non_lesion	0		CAGCTGGAGTCGAGTG-1-SKN8090530	AD_lesion	0
				CCTATTATCTCAAGTG-1-SKN8090524	AD_non_lesion	0.837365		TACCTATAGCGGATCA-1-SKN8090527	AD_non_lesion	0		CAGCTGGAGTCGATAA-1-SKN8090530	AD_lesion	1.68023
				CCTATTATCTTGAGGT-1-SKN8090524	AD_non_lesion	1.55973		TACCTATCAGCTTAAC-1-SKN8090527	AD_non_lesion	0		CAGCTGGTCCACGCAG-1-SKN8090530	AD_lesion	0
				CCTCAGTAGTCTCCTC-1-SKN8090524	AD_non_lesion	0		TACCTATGTCCATGAT-1-SKN8090527	AD_non_lesion	1.81591		CAGGTGCCAACAACCT-1-SKN8090530	AD_lesion	2.19226
				CCTCAGTCACCCATGG-1-SKN8090524	AD_non_lesion	1.40627		TACCTATGTGCGGTAA-1-SKN8090527	AD_non_lesion	1.032		CAGGTGCCAATACGCT-1-SKN8090530	AD_lesion	2.562
				CCTCAGTGTACCGTAT-1-SKN8090524	AD_non_lesion	1.07811		TACCTTAAGTGAAGTT-1-SKN8090527	AD_non_lesion	1.38345		CAGGTGCCACGAAATA-1-SKN8090530	AD_lesion	2.42406
				CCTCAGTGTACTTCTT-1-SKN8090524	AD_non_lesion	0		TACCTTAAGTGTTAGA-1-SKN8090527	AD_non_lesion	0		CAGGTGCCAGGTCCAC-1-SKN8090530	AD_lesion	2.15229
				CCTCAGTGTCTAGGTT-1-SKN8090524	AD_non_lesion	0		TACCTTACAGTAGAGC-1-SKN8090527	AD_non_lesion	1.65461		CAGTAACCATGCTAGT-1-SKN8090530	AD_lesion	0
				CCTCAGTGTTGTCTTT-1-SKN8090524	AD_non_lesion	0		TACCTTATCAGCAACT-1-SKN8090527	AD_non_lesion	1.83934		CAGTCCTAGTTGTCGT-1-SKN8090530	AD_lesion	0
				CCTCAGTTCGTTTATC-1-SKN8090524	AD_non_lesion	0		TACCTTATCATATCGG-1-SKN8090527	AD_non_lesion	1.51871		CAGTCCTGTACGCACC-1-SKN8090530	AD_lesion	0
				CCTCTGACACAGTCGC-1-SKN8090524	AD_non_lesion	0		TACCTTATCGCAAACT-1-SKN8090527	AD_non_lesion	2.72325		CAGTCCTTCAACACTG-1-SKN8090530	AD_lesion	3.58323
				CCTCTGACATCCGCGA-1-SKN8090524	AD_non_lesion	0		TACGGATAGACTTTCG-1-SKN8090527	AD_non_lesion	2.87767		CAGTCCTTCATAGCAC-1-SKN8090530	AD_lesion	0
				CCTCTGAGTGCAACGA-1-SKN8090524	AD_non_lesion	0		TACGGATGTACCAGTT-1-SKN8090527	AD_non_lesion	1.55495		CAGTCCTTCTCAAGTG-1-SKN8090530	AD_lesion	3.24972
				CCTCTGAGTGTTAAGA-1-SKN8090524	AD_non_lesion	1.45541		TACGGATTCTTGAGGT-1-SKN8090527	AD_non_lesion	1.10438		CATATGGCAGTCGATT-1-SKN8090530	AD_lesion	0
				CCTCTGATCAGTCAGT-1-SKN8090524	AD_non_lesion	0.809613		TACGGGCAGCGAAGGG-1-SKN8090527	AD_non_lesion	0.96931		CATATGGTCCACGTTC-1-SKN8090530	AD_lesion	1.98316
				CCTCTGATCCCTTGTG-1-SKN8090524	AD_non_lesion	1.3271		TACGGGCAGCTATGCT-1-SKN8090527	AD_non_lesion	1.96575		CATATTCAGCTACCTA-1-SKN8090530	AD_lesion	2.59539
				CCTCTGATCTATCCTA-1-SKN8090524	AD_non_lesion	3.05153		TACGGGCTCAGCTCTC-1-SKN8090527	AD_non_lesion	1.25384		CATATTCCAATACGCT-1-SKN8090530	AD_lesion	2.07551
				CCTTACGAGATAGGAG-1-SKN8090524	AD_non_lesion	1.39819		TACGGGCTCCGAGCCA-1-SKN8090527	AD_non_lesion	1.76211		CATATTCCAATGGATA-1-SKN8090530	AD_lesion	3.11444
				CCTTACGAGTCCATAC-1-SKN8090524	AD_non_lesion	1.6276		TACGGTAAGGCAGGTT-1-SKN8090527	AD_non_lesion	0		CATATTCCATACGCCG-1-SKN8090530	AD_lesion	1.65136
				CCTTACGGTGTAACGG-1-SKN8090524	AD_non_lesion	1.06076		TACGGTAAGTAGGTGC-1-SKN8090527	AD_non_lesion	1.38908		CATATTCCATCGTCGG-1-SKN8090530	AD_lesion	2.26083
				CCTTACGGTGTTAAGA-1-SKN8090524	AD_non_lesion	0		TACGGTAGTAACGCGA-1-SKN8090527	AD_non_lesion	1.43728		CATCAAGAGTGTGAAT-1-SKN8090530	AD_lesion	2.06402
				CCTTACGTCAATACCG-1-SKN8090524	AD_non_lesion	0		TACGGTATCTCCTATA-1-SKN8090527	AD_non_lesion	0		CATCAAGGTATAGGGC-1-SKN8090530	AD_lesion	2.17999
				CCTTACGTCCGCATCT-1-SKN8090524	AD_non_lesion	0		TACGGTATCTTGTACT-1-SKN8090527	AD_non_lesion	2.1779		CATCAAGTCGAACGGA-1-SKN8090530	AD_lesion	0
				CCTTCCCAGTACGACG-1-SKN8090524	AD_non_lesion	1.53736		TACTCATTCGAGCCCA-1-SKN8090527	AD_non_lesion	2.24069		CATCAAGTCGAGCCCA-1-SKN8090530	AD_lesion	1.42325
				CCTTCCCAGTCCTCCT-1-SKN8090524	AD_non_lesion	0		TACTCATTCGAGGTAG-1-SKN8090527	AD_non_lesion	0		CATCAGAAGACTTGAA-1-SKN8090530	AD_lesion	0
				CCTTCCCGTACCATCA-1-SKN8090524	AD_non_lesion	0		TACTCGCCAATGGAGC-1-SKN8090527	AD_non_lesion	1.14801		CATCAGACAAGGTGTG-1-SKN8090530	AD_lesion	2.81754
				CCTTCCCTCCTTCAAT-1-SKN8090524	AD_non_lesion	0		TACTCGCGTCTCTCTG-1-SKN8090527	AD_non_lesion	0		CATCCACAGTGAAGTT-1-SKN8090530	AD_lesion	0
				CCTTCGAAGTAAGTAC-1-SKN8090524	AD_non_lesion	0		TACTTACCAAAGGTGC-1-SKN8090527	AD_non_lesion	1.23796		CATCCACGTCGCTTCT-1-SKN8090530	AD_lesion	0
				CCTTCGACATATGAGA-1-SKN8090524	AD_non_lesion	0		TACTTACCACTCGACG-1-SKN8090527	AD_non_lesion	1.46916		CATCCACGTTCAACCA-1-SKN8090530	AD_lesion	1.95038
				CCTTCGACATTGCGGC-1-SKN8090524	AD_non_lesion	1.04725		TACTTACTCCTGCCAT-1-SKN8090527	AD_non_lesion	1.61136		CATCCACTCATCTGCC-1-SKN8090530	AD_lesion	0
				CCTTCGAGTCAAAGAT-1-SKN8090524	AD_non_lesion	0		TACTTGTCAAGGTTCT-1-SKN8090527	AD_non_lesion	2.16517		CATCCACTCGGATGTT-1-SKN8090530	AD_lesion	1.76277
				CCTTCGATCAAGCCTA-1-SKN8090524	AD_non_lesion	0		TAGACCAGTGCGAAAC-1-SKN8090527	AD_non_lesion	1.92595		CATCCACTCGTGTAGT-1-SKN8090530	AD_lesion	2.0062
				CCTTCGATCGCTTAGA-1-SKN8090524	AD_non_lesion	1.60625		TAGTGGTAGTCAATAG-1-SKN8090527	AD_non_lesion	1.79134		CATCCACTCTGCCAGG-1-SKN8090530	AD_lesion	2.19722
				CCTTTCTAGAAGGTTT-1-SKN8090524	AD_non_lesion	0.963058		TAGTGGTGTCACTTCC-1-SKN8090527	AD_non_lesion	1.51955		CATCGAAAGAGCAATT-1-SKN8090530	AD_lesion	0
				CCTTTCTAGAGCCCAA-1-SKN8090524	AD_non_lesion	1.80225		TAGTGGTGTCTAGGTT-1-SKN8090527	AD_non_lesion	1.4401		CATCGAACAGACAAAT-1-SKN8090530	AD_lesion	2.08656
				CCTTTCTAGGACGAAA-1-SKN8090524	AD_non_lesion	0		TAGTGGTTCCGTACAA-1-SKN8090527	AD_non_lesion	0		CATCGAACAGGGATTG-1-SKN8090530	AD_lesion	0
				CCTTTCTCAATCGAAA-1-SKN8090524	AD_non_lesion	1.16473		TAGTTGGTCGCTAGCG-1-SKN8090527	AD_non_lesion	1.42493		CATCGAAGTGTAATGA-1-SKN8090530	AD_lesion	0
				CCTTTCTGTCAGCTAT-1-SKN8090524	AD_non_lesion	0		TAGTTGGTCGGAGGTA-1-SKN8090527	AD_non_lesion	1.89762		CATCGAATCCTTAATC-1-SKN8090530	AD_lesion	2.37282
				CCTTTCTGTCGCCATG-1-SKN8090524	AD_non_lesion	0		TAGTTGGTCTGTCTCG-1-SKN8090527	AD_non_lesion	2.21702		CATCGGGGTGACTCAT-1-SKN8090530	AD_lesion	1.92896
				CCTTTCTGTGCTTCTC-1-SKN8090524	AD_non_lesion	0		TATCAGGGTTCCCTTG-1-SKN8090527	AD_non_lesion	1.74734		CATGACAAGAACAACT-1-SKN8090530	AD_lesion	2.06222
				CGAACATAGCGTGAAC-1-SKN8090524	AD_non_lesion	0		TATCAGGTCGGTGTCG-1-SKN8090527	AD_non_lesion	1.92745		CATGACAAGAGCTGGT-1-SKN8090530	AD_lesion	0
				CGAACATCACAGATTC-1-SKN8090524	AD_non_lesion	1.08429		TATCTCAAGAATCTCC-1-SKN8090527	AD_non_lesion	2.46349		CATGACAAGAGTAATC-1-SKN8090530	AD_lesion	0
				CGAACATGTAAACCTC-1-SKN8090524	AD_non_lesion	2.14344		TATCTCAAGATGCCTT-1-SKN8090527	AD_non_lesion	2.26179		CATGACAAGTGTACGG-1-SKN8090530	AD_lesion	0
				CGAACATGTATATGAG-1-SKN8090524	AD_non_lesion	0		TATCTCAAGCGGCTTC-1-SKN8090527	AD_non_lesion	1.35663		CATGACAGTTACGCGC-1-SKN8090530	AD_lesion	2.32985
				CGAACATGTATCAGTC-1-SKN8090524	AD_non_lesion	1.29292		TATCTCACAATGGAAT-1-SKN8090527	AD_non_lesion	1.15066		CATGCCTAGACATAAC-1-SKN8090530	AD_lesion	1.94368
				CGAACATGTGGTACAG-1-SKN8090524	AD_non_lesion	1.55098		TATCTCACACCAGGCT-1-SKN8090527	AD_non_lesion	1.05805		CATGCCTCAAGCCTAT-1-SKN8090530	AD_lesion	0
				CGAACATTCCGCATAA-1-SKN8090524	AD_non_lesion	0		TATCTCAGTGCAGACA-1-SKN8090527	AD_non_lesion	1.53837		CATGCCTGTAGTGAAT-1-SKN8090530	AD_lesion	2.18593
				CGAACATTCGGTGTCG-1-SKN8090524	AD_non_lesion	1.28738		TATCTCATCATCGGAT-1-SKN8090527	AD_non_lesion	1.48257		CATGCCTGTCATGCCG-1-SKN8090530	AD_lesion	1.51899
				CGAATGTAGACCTAGG-1-SKN8090524	AD_non_lesion	0		TATGCCCAGGGATCTG-1-SKN8090527	AD_non_lesion	1.3455		CATGGCGAGGTAGCCA-1-SKN8090530	AD_lesion	0
				CGAATGTAGCTGCGAA-1-SKN8090524	AD_non_lesion	0		TATGCCCGTGTGACCC-1-SKN8090527	AD_non_lesion	1.86386		CATGGCGCAAGACACG-1-SKN8090530	AD_lesion	0
				CGAATGTAGTCTCCTC-1-SKN8090524	AD_non_lesion	0		TATGCCCTCCAAAGTC-1-SKN8090527	AD_non_lesion	1.39339		CATGGCGTCTCTTGAT-1-SKN8090530	AD_lesion	2.81459
				CGAATGTGTAGCTGCC-1-SKN8090524	AD_non_lesion	0		TATTACCAGCCCGAAA-1-SKN8090527	AD_non_lesion	0		CATTATCAGTAGGCCA-1-SKN8090530	AD_lesion	0
				CGAATGTGTCAAAGCG-1-SKN8090524	AD_non_lesion	2.70679		TCAACGAGTAATAGCA-1-SKN8090527	AD_non_lesion	1.15945		CATTATCCACCGGAAA-1-SKN8090530	AD_lesion	0
				CGAATGTGTCAAGCGA-1-SKN8090524	AD_non_lesion	0.903669		TCAACGATCACCAGGC-1-SKN8090527	AD_non_lesion	0.918516		CATTATCCAGTGGAGT-1-SKN8090530	AD_lesion	0
				CGAATGTGTTCGAATC-1-SKN8090524	AD_non_lesion	0		TCAACGATCTCCAGGG-1-SKN8090527	AD_non_lesion	0		CATTATCGTGCCTTGG-1-SKN8090530	AD_lesion	1.14816
				CGAATGTTCGACAGCC-1-SKN8090524	AD_non_lesion	0		TCAATCTGTTAAGATG-1-SKN8090527	AD_non_lesion	2.02776		CATTATCGTGCTTCTC-1-SKN8090530	AD_lesion	2.00899
				CGACCTTAGATGTAAC-1-SKN8090524	AD_non_lesion	1.18201		TCAATCTTCGGAAATA-1-SKN8090527	AD_non_lesion	1.65324		CATTATCGTTCAGCGC-1-SKN8090530	AD_lesion	0
				CGACCTTGTAGAGTGC-1-SKN8090524	AD_non_lesion	0		TCACAAGAGTCGTTTG-1-SKN8090527	AD_non_lesion	1.28776		CATTCGCAGCTAGTTC-1-SKN8090530	AD_lesion	0
				CGACCTTGTAGTAGTA-1-SKN8090524	AD_non_lesion	0		TCACAAGTCCACGCAG-1-SKN8090527	AD_non_lesion	1.97795		CATTCGCGTTACTGAC-1-SKN8090530	AD_lesion	2.787
				CGACCTTTCCTCGCAT-1-SKN8090524	AD_non_lesion	0		TCACGAAGTGCAGGTA-1-SKN8090527	AD_non_lesion	1.89923		CATTCGCTCAGGCGAA-1-SKN8090530	AD_lesion	0
				CGACCTTTCGCCGTGA-1-SKN8090524	AD_non_lesion	0		TCAGATGAGCAGATCG-1-SKN8090527	AD_non_lesion	0		CCAATCCAGACTTGAA-1-SKN8090530	AD_lesion	1.36613
				CGACCTTTCTCCCTGA-1-SKN8090524	AD_non_lesion	0		TCAGATGAGCCACGTC-1-SKN8090527	AD_non_lesion	1.51676		CCAATCCCACGGACAA-1-SKN8090530	AD_lesion	0
				CGACTTCAGGTTACCT-1-SKN8090524	AD_non_lesion	2.23173		TCAGATGAGGTGATAT-1-SKN8090527	AD_non_lesion	1.82476		CCAATCCCATCGACGC-1-SKN8090530	AD_lesion	1.93299
				CGAGAAGGTAGCGTCC-1-SKN8090524	AD_non_lesion	0		TCAGATGGTAAGCACG-1-SKN8090527	AD_non_lesion	0		CCAATCCGTAAATGTG-1-SKN8090530	AD_lesion	1.62662
				CGAGAAGGTCGCGGTT-1-SKN8090524	AD_non_lesion	0		TCAGATGTCACCTTAT-1-SKN8090527	AD_non_lesion	1.71112		CCAATCCGTCTCGTTC-1-SKN8090530	AD_lesion	0
				CGAGAAGTCGGCGGTT-1-SKN8090524	AD_non_lesion	2.26934		TCAGCAAGTGAGTGAC-1-SKN8090527	AD_non_lesion	3.4367		CCAATCCGTTCTGGTA-1-SKN8090530	AD_lesion	1.79804
				CGAGCACAGCCAGTTT-1-SKN8090524	AD_non_lesion	0		TCAGCAATCCCTCTTT-1-SKN8090527	AD_non_lesion	2.44335		CCAATCCTCAGCTTAG-1-SKN8090530	AD_lesion	0
				CGAGCACCAAAGCGGT-1-SKN8090524	AD_non_lesion	1.52066		TCAGCAATCTCGTTTA-1-SKN8090527	AD_non_lesion	2.03998		CCACCTATCGTCTGCT-1-SKN8090530	AD_lesion	1.53308
				CGAGCACCAGCTCGCA-1-SKN8090524	AD_non_lesion	0		TCAGCTCAGAAGAAGC-1-SKN8090527	AD_non_lesion	1.50904		CCACGGAAGGCATGTG-1-SKN8090530	AD_lesion	2.12846
				CGAGCACGTACGACCC-1-SKN8090524	AD_non_lesion	0		TCAGCTCAGCGTGTCC-1-SKN8090527	AD_non_lesion	1.03644		CCACGGACAAGGACTG-1-SKN8090530	AD_lesion	0
				CGAGCACGTAGCGTGA-1-SKN8090524	AD_non_lesion	0		TCAGCTCCACAAGTAA-1-SKN8090527	AD_non_lesion	0		CCACGGATCCAGATCA-1-SKN8090530	AD_lesion	0
				CGAGCACGTCACTGGC-1-SKN8090524	AD_non_lesion	0		TCAGGATAGCTGATAA-1-SKN8090527	AD_non_lesion	2.03514		CCACTACCACATTTCT-1-SKN8090530	AD_lesion	1.98532
				CGAGCACGTTCACGGC-1-SKN8090524	AD_non_lesion	0		TCAGGATGTAGGGTAC-1-SKN8090527	AD_non_lesion	0		CCAGCGAGTCAAAGCG-1-SKN8090530	AD_lesion	0
				CGAGCACGTTTCCACC-1-SKN8090524	AD_non_lesion	1.15541		TCAGGTAAGGGTATCG-1-SKN8090527	AD_non_lesion	1.89266		CCATGTCAGAGGGCTT-1-SKN8090530	AD_lesion	0
				CGAGCACTCATGGTCA-1-SKN8090524	AD_non_lesion	1.06673		TCAGGTAGTAGCGTAG-1-SKN8090527	AD_non_lesion	0		CCATGTCCAGCTTAAC-1-SKN8090530	AD_lesion	0
				CGAGCCAAGAATTCCC-1-SKN8090524	AD_non_lesion	0		TCAGGTATCGCCAAAT-1-SKN8090527	AD_non_lesion	1.33695		CCATGTCGTAGATTAG-1-SKN8090530	AD_lesion	2.19722
				CGAGCCAAGCCATCGC-1-SKN8090524	AD_non_lesion	1.41754		TCATTACCACCTCGGA-1-SKN8090527	AD_non_lesion	0		CCATGTCTCCTTTCTC-1-SKN8090530	AD_lesion	1.87422
				CGAGCCACAACGATCT-1-SKN8090524	AD_non_lesion	1.51718		TCATTACCACTGAAGG-1-SKN8090527	AD_non_lesion	1.64425		CCATTCGCAAAGGAAG-1-SKN8090530	AD_lesion	0
				CGAGCCACACACAGAG-1-SKN8090524	AD_non_lesion	1.73519		TCATTACCATCGGGTC-1-SKN8090527	AD_non_lesion	0		CCATTCGCATTTCACT-1-SKN8090530	AD_lesion	1.88267
				CGAGCCAGTGCCTTGG-1-SKN8090524	AD_non_lesion	0.738549		TCATTACCATCGTCGG-1-SKN8090527	AD_non_lesion	1.3456		CCCAATCAGGGCTTCC-1-SKN8090530	AD_lesion	0
				CGATCGGAGGCGTACA-1-SKN8090524	AD_non_lesion	0		TCATTTGAGGAGTTTA-1-SKN8090527	AD_non_lesion	2.98078		CCCAATCGTCCAAGTT-1-SKN8090530	AD_lesion	1.85305
				CGATCGGCAAGCCCAC-1-SKN8090524	AD_non_lesion	0		TCATTTGGTATGAAAC-1-SKN8090527	AD_non_lesion	0		CCCAATCGTCTGATTG-1-SKN8090530	AD_lesion	1.59269
				CGATCGGCAATCCGAT-1-SKN8090524	AD_non_lesion	0		TCATTTGTCATGCATG-1-SKN8090527	AD_non_lesion	1.19022		CCCAATCTCTGTTTGT-1-SKN8090530	AD_lesion	0
				CGATCGGCAATCTGCA-1-SKN8090524	AD_non_lesion	0		TCATTTGTCCACGCAG-1-SKN8090527	AD_non_lesion	1.82295		CCCAGTTCATACAGCT-1-SKN8090530	AD_lesion	0
				CGATCGGCAGCTCCGA-1-SKN8090524	AD_non_lesion	0		TCCACACCAGCTCGAC-1-SKN8090527	AD_non_lesion	2.04056		CCCATACTCCTTGCCA-1-SKN8090530	AD_lesion	0
				CGATCGGGTATTCGTG-1-SKN8090524	AD_non_lesion	1.36125		TCCACACTCATAAAGG-1-SKN8090527	AD_non_lesion	2.77376		CCCTCCTAGACGCAAC-1-SKN8090530	AD_lesion	3.30178
				CGATCGGGTTTAAGCC-1-SKN8090524	AD_non_lesion	1.13025		TCCACACTCATGCAAC-1-SKN8090527	AD_non_lesion	2.42187		CCCTCCTAGATGCGAC-1-SKN8090530	AD_lesion	0
				CGATCGGTCTTACCGC-1-SKN8090524	AD_non_lesion	0		TCCACACTCTCTGCTG-1-SKN8090527	AD_non_lesion	1.88409		CCCTCCTTCATAACCG-1-SKN8090530	AD_lesion	1.70483
				CGATGGCCAGTGGGAT-1-SKN8090524	AD_non_lesion	1.53403		TCCCGATAGTCAATAG-1-SKN8090527	AD_non_lesion	1.38368		CCGGGATGTGCAACTT-1-SKN8090530	AD_lesion	2.01123
				CGATGGCCATTCGACA-1-SKN8090524	AD_non_lesion	1.76464		TCCCGATCAGATGGGT-1-SKN8090527	AD_non_lesion	2.98118		CCGGGATTCCGTCATC-1-SKN8090530	AD_lesion	0
				CGATGGCGTGACAAAT-1-SKN8090524	AD_non_lesion	0		TCGAGGCAGAGACTAT-1-SKN8090527	AD_non_lesion	0		CCGGTAGAGAAACCGC-1-SKN8090530	AD_lesion	0
				CGATGGCGTGATGTCT-1-SKN8090524	AD_non_lesion	1.34131		TCGAGGCTCCTGCAGG-1-SKN8090527	AD_non_lesion	2.10787		CCGGTAGAGGCGTACA-1-SKN8090530	AD_lesion	1.84269
				CGATGGCGTGTAATGA-1-SKN8090524	AD_non_lesion	1.61216		TCGCGAGAGCATCATC-1-SKN8090527	AD_non_lesion	1.98532		CCGGTAGCATAGACTC-1-SKN8090530	AD_lesion	2.7506
				CGATGTAAGTAACCCT-1-SKN8090524	AD_non_lesion	0		TCGCGAGGTTCGTGAT-1-SKN8090527	AD_non_lesion	1.19197		CCGGTAGTCATCGCTC-1-SKN8090530	AD_lesion	2.07065
				CGATGTACACGAGGTA-1-SKN8090524	AD_non_lesion	0.904894		TCGCGAGTCGACGGAA-1-SKN8090527	AD_non_lesion	0		CCGTACTAGTCCGTAT-1-SKN8090530	AD_lesion	0
				CGATGTACATGTCCTC-1-SKN8090524	AD_non_lesion	0		TCGCGTTCACGAAAGC-1-SKN8090527	AD_non_lesion	0		CCGTACTCACATGGGA-1-SKN8090530	AD_lesion	1.99322
				CGATGTAGTAAACCTC-1-SKN8090524	AD_non_lesion	0		TCGCGTTCATGAGCGA-1-SKN8090527	AD_non_lesion	1.45365		CCGTACTGTGTCCTCT-1-SKN8090530	AD_lesion	0
				CGATGTAGTTACGACT-1-SKN8090524	AD_non_lesion	1.83204		TCGCGTTCATGCTAGT-1-SKN8090527	AD_non_lesion	0		CCGTGGACAAGCGATG-1-SKN8090530	AD_lesion	0
				CGATGTAGTTCGCTAA-1-SKN8090524	AD_non_lesion	0		TCGCGTTTCAGAGCTT-1-SKN8090527	AD_non_lesion	2.26585		CCGTGGACACAGGCCT-1-SKN8090530	AD_lesion	3.08809
				CGATGTAGTTGTGGCC-1-SKN8090524	AD_non_lesion	1.17376		TCGCGTTTCGAATGGG-1-SKN8090527	AD_non_lesion	2.22717		CCGTGGAGTAAGAGGA-1-SKN8090530	AD_lesion	2.42117
				CGATGTATCAGTTGAC-1-SKN8090524	AD_non_lesion	0		TCGGGACAGGGTTTCT-1-SKN8090527	AD_non_lesion	0		CCGTGGAGTCAGAAGC-1-SKN8090530	AD_lesion	0
				CGATGTATCCTGTAGA-1-SKN8090524	AD_non_lesion	2.5821		TCGGTAAGTTGTTTGG-1-SKN8090527	AD_non_lesion	0.930534		CCGTGGAGTTTGGGCC-1-SKN8090530	AD_lesion	2.12911
				CGATTGACAGTTCATG-1-SKN8090524	AD_non_lesion	0.706354		TCGGTAATCATGCAAC-1-SKN8090527	AD_non_lesion	0.596156		CCGTGGATCCCAACGG-1-SKN8090530	AD_lesion	0
				CGATTGAGTCGCTTTC-1-SKN8090524	AD_non_lesion	1.77957		TCGTACCGTACTTAGC-1-SKN8090527	AD_non_lesion	2.59157		CCGTTCAAGGTGCAAC-1-SKN8090530	AD_lesion	1.9767
				CGATTGATCCCAAGAT-1-SKN8090524	AD_non_lesion	0		TCGTACCGTCACACGC-1-SKN8090527	AD_non_lesion	1.41423		CCGTTCAAGTAGGCCA-1-SKN8090530	AD_lesion	0
				CGATTGATCGGACAAG-1-SKN8090524	AD_non_lesion	2.65456		TCGTACCTCGGTGTTA-1-SKN8090527	AD_non_lesion	0		CCGTTCATCGTAGGAG-1-SKN8090530	AD_lesion	2.30592
				CGCCAAGAGGCAGTCA-1-SKN8090524	AD_non_lesion	0		TCGTAGAAGATGTGTA-1-SKN8090527	AD_non_lesion	1.70815		CCTAAAGAGGATATAC-1-SKN8090530	AD_lesion	2.24219
				CGCCAAGCACGAGAGT-1-SKN8090524	AD_non_lesion	1.23037		TCGTAGAAGCAGACTG-1-SKN8090527	AD_non_lesion	2.09308		CCTAAAGCAGCTTCGG-1-SKN8090530	AD_lesion	2.18944
				CGCCAAGCATCCGGGT-1-SKN8090524	AD_non_lesion	0		TCGTAGAGTATCGCAT-1-SKN8090527	AD_non_lesion	1.41518		CCTACACCAGGGTTAG-1-SKN8090530	AD_lesion	2.80214
				CGCCAAGGTAGCTGCC-1-SKN8090524	AD_non_lesion	2.46163		TCGTAGAGTTCGCTAA-1-SKN8090527	AD_non_lesion	1.54225		CCTACACCAGTACACT-1-SKN8090530	AD_lesion	1.62236
				CGCCAAGTCAGGCGAA-1-SKN8090524	AD_non_lesion	0		TCTATTGAGCTAGTCT-1-SKN8090527	AD_non_lesion	1.94215		CCTACACCATAACCTG-1-SKN8090530	AD_lesion	0
				CGCCAAGTCCAAAGTC-1-SKN8090524	AD_non_lesion	1.76418		TCTATTGCAGGTCTCG-1-SKN8090527	AD_non_lesion	2.24445		CCTACACCATCTACGA-1-SKN8090530	AD_lesion	2.34081
				CGCGGTACAAAGGAAG-1-SKN8090524	AD_non_lesion	0		TCTATTGTCGTAGATC-1-SKN8090527	AD_non_lesion	2.03226		CCTACACTCGGCGCTA-1-SKN8090530	AD_lesion	1.98154
				CGCGGTACACGGACAA-1-SKN8090524	AD_non_lesion	0		TCTATTGTCTTCCTTC-1-SKN8090527	AD_non_lesion	1.94797		CCTACCAAGTACGCGA-1-SKN8090530	AD_lesion	2.61493
				CGCGGTACAGGACGTA-1-SKN8090524	AD_non_lesion	2.44994		TCTCATAAGGCATTGG-1-SKN8090527	AD_non_lesion	1.10708		CCTACCAGTAAATGTG-1-SKN8090530	AD_lesion	0
				CGCGGTACAGTCAGAG-1-SKN8090524	AD_non_lesion	1.07721		TCTCATACATTACCTT-1-SKN8090527	AD_non_lesion	2.32651		CCTACCAGTCCAAGTT-1-SKN8090530	AD_lesion	2.90166
				CGCGGTACAGTGGGAT-1-SKN8090524	AD_non_lesion	1.66391		TCTCATAGTCGGATCC-1-SKN8090527	AD_non_lesion	0		CCTACCATCGTATCAG-1-SKN8090530	AD_lesion	2.41814
				CGCGGTACATTGGGCC-1-SKN8090524	AD_non_lesion	0		TCTCATAGTTAAGACA-1-SKN8090527	AD_non_lesion	0		CCTAGCTAGGCGACAT-1-SKN8090530	AD_lesion	0
				CGCGGTATCAGCATGT-1-SKN8090524	AD_non_lesion	1.42517		TCTCATATCCAGAAGG-1-SKN8090527	AD_non_lesion	0		CCTAGCTAGTGGCACA-1-SKN8090530	AD_lesion	1.612
				CGCGGTATCATCTGCC-1-SKN8090524	AD_non_lesion	0		TCTCTAATCCCTGACT-1-SKN8090527	AD_non_lesion	1.33241		CCTAGCTAGTTAGGTA-1-SKN8090530	AD_lesion	0
				CGCGGTATCGCGGATC-1-SKN8090524	AD_non_lesion	0.943947		TCTGAGAAGAAACGAG-1-SKN8090527	AD_non_lesion	1.96224		CCTAGCTTCACGCATA-1-SKN8090530	AD_lesion	0
				CGCGTTTAGGGATCTG-1-SKN8090524	AD_non_lesion	0.952567		TCTGAGAGTCTCATCC-1-SKN8090527	AD_non_lesion	1.77244		CCTATTAAGAGGACGG-1-SKN8090530	AD_lesion	1.9719
				CGCGTTTCAAATACAG-1-SKN8090524	AD_non_lesion	1.27276		TCTGAGATCACCCGAG-1-SKN8090527	AD_non_lesion	2.57136		CCTATTACAGGACCCT-1-SKN8090530	AD_lesion	2.75266
				CGCGTTTGTAATCACC-1-SKN8090524	AD_non_lesion	0		TCTGGAATCGTGGTCG-1-SKN8090527	AD_non_lesion	1.98532		CCTATTAGTGACAAAT-1-SKN8090530	AD_lesion	3.33005
				CGCGTTTGTGACTCAT-1-SKN8090524	AD_non_lesion	0		TCTTCGGAGTCCTCCT-1-SKN8090527	AD_non_lesion	0		CCTCAGTTCGTAGGTT-1-SKN8090530	AD_lesion	0
				CGCGTTTGTTCGTCTC-1-SKN8090524	AD_non_lesion	0		TCTTCGGCAATCAGAA-1-SKN8090527	AD_non_lesion	1.59394		CCTCTGAGTGAGGGTT-1-SKN8090530	AD_lesion	0
				CGCGTTTTCATGCATG-1-SKN8090524	AD_non_lesion	2.00231		TCTTCGGGTAATAGCA-1-SKN8090527	AD_non_lesion	1.02749		CCTTACGTCACCCTCA-1-SKN8090530	AD_lesion	1.24549
				CGCGTTTTCTCGTTTA-1-SKN8090524	AD_non_lesion	0		TCTTTCCTCAACGGCC-1-SKN8090527	AD_non_lesion	1.97435		CCTTCGAAGCTGCAAG-1-SKN8090530	AD_lesion	0
				CGCTATCAGATAGCAT-1-SKN8090524	AD_non_lesion	1.61878		TGAAAGACACCCTATC-1-SKN8090527	AD_non_lesion	1.08022		CCTTTCTGTTTACTCT-1-SKN8090530	AD_lesion	0
				CGCTATCAGCGTTGCC-1-SKN8090524	AD_non_lesion	1.36255		TGAAAGATCCGTCATC-1-SKN8090527	AD_non_lesion	2.1638		CCTTTCTGTTTGTGTG-1-SKN8090530	AD_lesion	0
				CGCTATCAGGCAATTA-1-SKN8090524	AD_non_lesion	0		TGAAAGATCTCGTTTA-1-SKN8090527	AD_non_lesion	0		CCTTTCTTCAGGCAAG-1-SKN8090530	AD_lesion	1.75958
				CGCTATCAGGGATCTG-1-SKN8090524	AD_non_lesion	1.08042		TGACAACGTTGTACAC-1-SKN8090527	AD_non_lesion	1.17904		CGAACATAGGTACTCT-1-SKN8090530	AD_lesion	0
				CGCTATCAGTGCAAGC-1-SKN8090524	AD_non_lesion	1.86402		TGACAACTCCTGTACC-1-SKN8090527	AD_non_lesion	1.0861		CGAACATAGTGTTAGA-1-SKN8090530	AD_lesion	0
				CGCTATCTCACCCTCA-1-SKN8090524	AD_non_lesion	0.778532		TGACGGCCAATGGAGC-1-SKN8090527	AD_non_lesion	0		CGAACATCAGGAACGT-1-SKN8090530	AD_lesion	2.29301
				CGCTATCTCCATGCTC-1-SKN8090524	AD_non_lesion	1.29215		TGACGGCGTTGCGCAC-1-SKN8090527	AD_non_lesion	2.62973		CGAACATCATCCCATC-1-SKN8090530	AD_lesion	0
				CGCTATCTCCGAGCCA-1-SKN8090524	AD_non_lesion	0		TGACGGCTCTGTACGA-1-SKN8090527	AD_non_lesion	1.47746		CGAACATGTAGAAAGG-1-SKN8090530	AD_lesion	0
				CGCTGGAAGTACGATA-1-SKN8090524	AD_non_lesion	0.764586		TGACTAGAGGCAATTA-1-SKN8090527	AD_non_lesion	2.02238		CGAATGTGTCCAGTAT-1-SKN8090530	AD_lesion	0
				CGCTGGAAGTGCCATT-1-SKN8090524	AD_non_lesion	0		TGACTAGAGGTAAACT-1-SKN8090527	AD_non_lesion	1.58942		CGAATGTGTTCAACCA-1-SKN8090530	AD_lesion	2.37106
				CGCTGGAGTGCAGTAG-1-SKN8090524	AD_non_lesion	1.44591		TGACTTTAGTTGCAGG-1-SKN8090527	AD_non_lesion	3.045		CGACCTTCATTTGCCC-1-SKN8090530	AD_lesion	3.38865
				CGCTGGAGTTCGTGAT-1-SKN8090524	AD_non_lesion	0.987651		TGACTTTCATTGAGCT-1-SKN8090527	AD_non_lesion	2.38915		CGACTTCAGCACCGTC-1-SKN8090530	AD_lesion	0
				CGCTGGAGTTGAACTC-1-SKN8090524	AD_non_lesion	0		TGACTTTGTAAATACG-1-SKN8090527	AD_non_lesion	2.61417		CGACTTCAGTTACGGG-1-SKN8090530	AD_lesion	2.42656
				CGCTGGATCCATGAGT-1-SKN8090524	AD_non_lesion	0		TGACTTTGTTCAGTAC-1-SKN8090527	AD_non_lesion	2.08		CGACTTCTCACTTATC-1-SKN8090530	AD_lesion	1.29273
				CGCTGGATCCCAAGTA-1-SKN8090524	AD_non_lesion	1.07568		TGAGAGGGTATAGTAG-1-SKN8090527	AD_non_lesion	2.59554		CGAGAAGAGGCAAAGA-1-SKN8090530	AD_lesion	0
				CGCTGGATCTGGCGAC-1-SKN8090524	AD_non_lesion	1.31861		TGAGCATCACGCTTTC-1-SKN8090527	AD_non_lesion	1.76638		CGAGAAGCATCGGACC-1-SKN8090530	AD_lesion	0
				CGCTTCAAGAGGACGG-1-SKN8090524	AD_non_lesion	0		TGAGCATGTAAACACA-1-SKN8090527	AD_non_lesion	0		CGAGAAGGTGCAACGA-1-SKN8090530	AD_lesion	1.25689
				CGCTTCAAGCCTATGT-1-SKN8090524	AD_non_lesion	2.03341		TGAGCATGTCCTAGCG-1-SKN8090527	AD_non_lesion	1.8592		CGAGCACAGACTGGGT-1-SKN8090530	AD_lesion	0
				CGCTTCAAGTCCATAC-1-SKN8090524	AD_non_lesion	0		TGAGCATTCCTTTCGG-1-SKN8090527	AD_non_lesion	1.61313		CGAGCACCAATAGCGG-1-SKN8090530	AD_lesion	1.77001
				CGCTTCAAGTGAAGAG-1-SKN8090524	AD_non_lesion	1.79072		TGAGCCGGTCATACTG-1-SKN8090527	AD_non_lesion	2.42656		CGAGCACCACGGTGTC-1-SKN8090530	AD_lesion	2.33785
				CGCTTCACACAACTGT-1-SKN8090524	AD_non_lesion	0		TGAGCCGTCAAGGTAA-1-SKN8090527	AD_non_lesion	1.3591		CGAGCCAAGCTATGCT-1-SKN8090530	AD_lesion	0
				CGCTTCACAGCGATCC-1-SKN8090524	AD_non_lesion	1.32832		TGAGGGAGTAAATGTG-1-SKN8090527	AD_non_lesion	1.22085		CGAGCCACAAGACGTG-1-SKN8090530	AD_lesion	2.09756
				CGCTTCAGTCTGGAGA-1-SKN8090524	AD_non_lesion	0.610255		TGAGGGAGTCGTTGTA-1-SKN8090527	AD_non_lesion	1.75502		CGAGCCAGTAGGAGTC-1-SKN8090530	AD_lesion	0
				CGCTTCAGTGACTACT-1-SKN8090524	AD_non_lesion	0		TGATTTCCACAGGAGT-1-SKN8090527	AD_non_lesion	2.15634		CGAGCCAGTCCGACGT-1-SKN8090530	AD_lesion	0
				CGCTTCAGTTACAGAA-1-SKN8090524	AD_non_lesion	0.989028		TGATTTCCATAGGATA-1-SKN8090527	AD_non_lesion	2.43175		CGATCGGGTCTGGTCG-1-SKN8090530	AD_lesion	0
				CGCTTCAGTTCAGCGC-1-SKN8090524	AD_non_lesion	0		TGATTTCCATCGGACC-1-SKN8090527	AD_non_lesion	1.70299		CGATGGCAGACGCAAC-1-SKN8090530	AD_lesion	1.95193
				CGCTTCAGTTGATTGC-1-SKN8090524	AD_non_lesion	0.971142		TGATTTCTCAGTGTTG-1-SKN8090527	AD_non_lesion	1.58627		CGATGGCCAAGTCTGT-1-SKN8090530	AD_lesion	0
				CGCTTCATCACTGGGC-1-SKN8090524	AD_non_lesion	0		TGATTTCTCTCACATT-1-SKN8090527	AD_non_lesion	2.39495		CGATGGCCACATCCGG-1-SKN8090530	AD_lesion	1.95038
				CGCTTCATCTTGCAAG-1-SKN8090524	AD_non_lesion	0		TGCACCTAGAAGATTC-1-SKN8090527	AD_non_lesion	2.46369		CGATGGCCATGGTTGT-1-SKN8090530	AD_lesion	2.3693
				CGGACACAGCGCTTAT-1-SKN8090524	AD_non_lesion	0.693798		TGCACCTAGACATAAC-1-SKN8090527	AD_non_lesion	1.78378		CGATGTAAGCTAGTGG-1-SKN8090530	AD_lesion	0
				CGGACACAGGGCTTGA-1-SKN8090524	AD_non_lesion	1.15467		TGCACCTCACTTGGAT-1-SKN8090527	AD_non_lesion	1.7876		CGATGTACATGCATGT-1-SKN8090530	AD_lesion	1.59051
				CGGACACCACCGATAT-1-SKN8090524	AD_non_lesion	1.83823		TGCACCTTCGCCATAA-1-SKN8090527	AD_non_lesion	1.58109		CGATGTAGTGCTAGCC-1-SKN8090530	AD_lesion	1.81247
				CGGACACCAGCTGTAT-1-SKN8090524	AD_non_lesion	1.88717		TGCACCTTCGTGGTCG-1-SKN8090527	AD_non_lesion	0		CGATTGACAAACTGCT-1-SKN8090530	AD_lesion	0
				CGGACACCATTGAGCT-1-SKN8090524	AD_non_lesion	1.2891		TGCCAAAAGGCCGAAT-1-SKN8090527	AD_non_lesion	0		CGATTGATCAATAAGG-1-SKN8090530	AD_lesion	0
				CGGACACGTCTAGCCG-1-SKN8090524	AD_non_lesion	1.16382		TGCCAAAAGTGCGTGA-1-SKN8090527	AD_non_lesion	0		CGCCAAGAGCTGCAAG-1-SKN8090530	AD_lesion	0
				CGGACACGTTCGCGAC-1-SKN8090524	AD_non_lesion	0		TGCCAAACAGTACACT-1-SKN8090527	AD_non_lesion	1.84808		CGCCAAGGTAATCACC-1-SKN8090530	AD_lesion	1.65273
				CGGACACTCCACGAAT-1-SKN8090524	AD_non_lesion	0.826952		TGCCAAAGTGTAATGA-1-SKN8090527	AD_non_lesion	1.9029		CGCCAAGTCATCGGAT-1-SKN8090530	AD_lesion	0
				CGGACACTCCTCATTA-1-SKN8090524	AD_non_lesion	1.45465		TGCCAAATCATCGATG-1-SKN8090527	AD_non_lesion	1.52374		CGCGGTAGTTTGCATG-1-SKN8090530	AD_lesion	2.0749
				CGGACACTCTTGAGAC-1-SKN8090524	AD_non_lesion	1.19606		TGCCAAATCCGTCATC-1-SKN8090527	AD_non_lesion	1.38166		CGCGTTTAGAGACTTA-1-SKN8090530	AD_lesion	0
				CGGACGTAGCAATCTC-1-SKN8090524	AD_non_lesion	0		TGCCCTAAGCAAATCA-1-SKN8090527	AD_non_lesion	1.98804		CGCGTTTAGCTAAGAT-1-SKN8090530	AD_lesion	1.86172
				CGGACGTAGCTAGTCT-1-SKN8090524	AD_non_lesion	1.50602		TGCCCTACAAAGCGGT-1-SKN8090527	AD_non_lesion	0		CGCGTTTCACTTCTGC-1-SKN8090530	AD_lesion	0
				CGGACGTAGTGAATTG-1-SKN8090524	AD_non_lesion	0		TGCCCTACATGTAAGA-1-SKN8090527	AD_non_lesion	1.9277		CGCGTTTCATCGATTG-1-SKN8090530	AD_lesion	2.26237
				CGGACGTCAAGCCGTC-1-SKN8090524	AD_non_lesion	2.42719		TGCCCTAGTTTAGGAA-1-SKN8090527	AD_non_lesion	0		CGCTATCCAGATAATG-1-SKN8090530	AD_lesion	1.97885
				CGGACGTCAGGTTTCA-1-SKN8090524	AD_non_lesion	1.06835		TGCGCAGGTAAGGATT-1-SKN8090527	AD_non_lesion	2.15465		CGCTATCGTACGCTGC-1-SKN8090530	AD_lesion	0
				CGGACGTCATTGTGCA-1-SKN8090524	AD_non_lesion	1.04761		TGCGCAGGTGTGGCTC-1-SKN8090527	AD_non_lesion	1.7903		CGCTATCGTTCCAACA-1-SKN8090530	AD_lesion	0
				CGGACGTGTAAGGGCT-1-SKN8090524	AD_non_lesion	0		TGCGCAGTCGGACAAG-1-SKN8090527	AD_non_lesion	1.69769		CGCTATCTCATCATTC-1-SKN8090530	AD_lesion	0
				CGGACGTGTCATATCG-1-SKN8090524	AD_non_lesion	1.2933		TGCGCAGTCTTTACAC-1-SKN8090527	AD_non_lesion	0		CGCTATCTCATCTGTT-1-SKN8090530	AD_lesion	0
				CGGACGTTCACCGTAA-1-SKN8090524	AD_non_lesion	1.5176		TGCGGGTCATGCATGT-1-SKN8090527	AD_non_lesion	1.97778		CGCTGGAAGATGAGAG-1-SKN8090530	AD_lesion	0
				CGGACGTTCGAGAACG-1-SKN8090524	AD_non_lesion	1.45139		TGCGTGGTCCCTAATT-1-SKN8090527	AD_non_lesion	0.968093		CGCTGGAAGTGACTCT-1-SKN8090530	AD_lesion	2.09152
				CGGACTGAGTTAAGTG-1-SKN8090524	AD_non_lesion	1.4469		TGCTACCGTGTTGGGA-1-SKN8090527	AD_non_lesion	1.5078		CGCTTCATCCTTGGTC-1-SKN8090530	AD_lesion	0
				CGGACTGCACACGCTG-1-SKN8090524	AD_non_lesion	1.907		TGCTACCTCAAGATCC-1-SKN8090527	AD_non_lesion	1.11062		CGGACGTCACATAACC-1-SKN8090530	AD_lesion	3.18717
				CGGACTGCACTTAACG-1-SKN8090524	AD_non_lesion	0		TGCTACCTCTGATTCT-1-SKN8090527	AD_non_lesion	2.22049		CGGACTGAGGTGTTAA-1-SKN8090530	AD_lesion	0
				CGGACTGGTATGCTTG-1-SKN8090524	AD_non_lesion	0		TGCTGCTCAGCTGTGC-1-SKN8090527	AD_non_lesion	1.24761		CGGACTGCAAAGAATC-1-SKN8090530	AD_lesion	1.66443
				CGGACTGGTCAGCTAT-1-SKN8090524	AD_non_lesion	1.78197		TGCTGCTCATGATCCA-1-SKN8090527	AD_non_lesion	0		CGGACTGTCAGCACAT-1-SKN8090530	AD_lesion	0
				CGGACTGGTGGTACAG-1-SKN8090524	AD_non_lesion	0		TGCTGCTTCACATGCA-1-SKN8090527	AD_non_lesion	2.21593		CGGAGCTAGCCCGAAA-1-SKN8090530	AD_lesion	1.79804
				CGGACTGGTTGGTTTG-1-SKN8090524	AD_non_lesion	0		TGCTGCTTCGGAATCT-1-SKN8090527	AD_non_lesion	1.57941		CGGAGCTAGTCTCAAC-1-SKN8090530	AD_lesion	0
				CGGACTGGTTTAGGAA-1-SKN8090524	AD_non_lesion	0.979062		TGGACGCAGGACGAAA-1-SKN8090527	AD_non_lesion	2.27668		CGGAGCTCACATGACT-1-SKN8090530	AD_lesion	1.88693
				CGGACTGTCAGCAACT-1-SKN8090524	AD_non_lesion	0.99824		TGGACGCGTCTAAAGA-1-SKN8090527	AD_non_lesion	1.49708		CGGAGCTTCTTGCATT-1-SKN8090530	AD_lesion	0
				CGGACTGTCATCGGAT-1-SKN8090524	AD_non_lesion	2.24634		TGGACGCGTTAAAGTG-1-SKN8090527	AD_non_lesion	0		CGGAGCTTCTTTCCTC-1-SKN8090530	AD_lesion	2.56255
				CGGACTGTCGGTTAAC-1-SKN8090524	AD_non_lesion	0		TGGCCAGCATCACGAT-1-SKN8090527	AD_non_lesion	1.67457		CGGAGTCAGGATATAC-1-SKN8090530	AD_lesion	2.80798
				CGGAGCTAGGACATTA-1-SKN8090524	AD_non_lesion	0.961958		TGGCCAGTCTTGAGAC-1-SKN8090527	AD_non_lesion	0		CGGAGTCCAATAGCAA-1-SKN8090530	AD_lesion	0
				CGGAGCTAGGGTTCCC-1-SKN8090524	AD_non_lesion	1.17238		TGGCGCAGTCTGCCAG-1-SKN8090527	AD_non_lesion	0		CGGAGTCTCATCTGTT-1-SKN8090530	AD_lesion	0
				CGGAGCTCATCCGGGT-1-SKN8090524	AD_non_lesion	0		TGGCGCATCATTGCCC-1-SKN8090527	AD_non_lesion	0		CGGCTAGAGGCGTACA-1-SKN8090530	AD_lesion	0
				CGGAGCTGTACTCAAC-1-SKN8090524	AD_non_lesion	0		TGGCGCATCTCGCATC-1-SKN8090527	AD_non_lesion	0		CGGCTAGTCAATCTCT-1-SKN8090530	AD_lesion	0
				CGGAGCTGTGCCTGCA-1-SKN8090524	AD_non_lesion	0		TGGCGCATCTGCCAGG-1-SKN8090527	AD_non_lesion	0		CGGTTAATCAGGCAAG-1-SKN8090530	AD_lesion	0
				CGGAGCTTCCGTAGTA-1-SKN8090524	AD_non_lesion	0.826301		TGGCTGGAGGACACCA-1-SKN8090527	AD_non_lesion	0		CGGTTAATCCGAGCCA-1-SKN8090530	AD_lesion	1.78843
				CGGAGTCAGATCTGAA-1-SKN8090524	AD_non_lesion	3.28357		TGGCTGGCAAGTAGTA-1-SKN8090527	AD_non_lesion	0		CGTAGCGAGACGCACA-1-SKN8090530	AD_lesion	2.93858
				CGGAGTCAGGGTTCCC-1-SKN8090524	AD_non_lesion	1.73859		TGGCTGGCAATGTTGC-1-SKN8090527	AD_non_lesion	1.93047		CGTAGCGGTTCAGACT-1-SKN8090530	AD_lesion	2.39336
				CGGAGTCAGGTAAACT-1-SKN8090524	AD_non_lesion	1.00204		TGGCTGGGTATGAATG-1-SKN8090527	AD_non_lesion	1.13068		CGTAGGCAGTATGACA-1-SKN8090530	AD_lesion	0
				CGGAGTCCAAAGTGCG-1-SKN8090524	AD_non_lesion	0		TGGGAAGCAAAGCAAT-1-SKN8090527	AD_non_lesion	0		CGTAGGCGTGATGCCC-1-SKN8090530	AD_lesion	1.67704
				CGGAGTCCAGACTCGC-1-SKN8090524	AD_non_lesion	1.03868		TGGGAAGCAAAGTGCG-1-SKN8090527	AD_non_lesion	1.88173		CGTAGGCTCAGCGATT-1-SKN8090530	AD_lesion	0
				CGGAGTCGTAAACACA-1-SKN8090524	AD_non_lesion	0.897339		TGGGAAGTCGTTTGCC-1-SKN8090527	AD_non_lesion	1.0505		CGTCACTAGCCAGAAC-1-SKN8090530	AD_lesion	1.47616
				CGGAGTCGTATATGGA-1-SKN8090524	AD_non_lesion	0		TGGGCGTCAAGTCATC-1-SKN8090527	AD_non_lesion	1.90113		CGTCACTGTCTAGGTT-1-SKN8090530	AD_lesion	1.91897
				CGGAGTCTCAGGCGAA-1-SKN8090524	AD_non_lesion	0		TGGGCGTCACATTAGC-1-SKN8090527	AD_non_lesion	1.37921		CGTCACTGTTTGACAC-1-SKN8090530	AD_lesion	0
				CGGAGTCTCGCGTAGC-1-SKN8090524	AD_non_lesion	0		TGGGCGTCACGAAGCA-1-SKN8090527	AD_non_lesion	1.76571		CGTCACTTCATCTGCC-1-SKN8090530	AD_lesion	0
				CGGAGTCTCGTGACAT-1-SKN8090524	AD_non_lesion	0		TGGGCGTCAGACACTT-1-SKN8090527	AD_non_lesion	1.46301		CGTCAGGGTGCATCTA-1-SKN8090530	AD_lesion	2.36056
				CGGCTAGCATGCATGT-1-SKN8090524	AD_non_lesion	0		TGGGCGTCAGGCGATA-1-SKN8090527	AD_non_lesion	0		CGTCAGGGTTGAGTTC-1-SKN8090530	AD_lesion	0
				CGGCTAGGTAGCGCTC-1-SKN8090524	AD_non_lesion	0.948769		TGGGCGTGTCATATCG-1-SKN8090527	AD_non_lesion	1.91403		CGTCAGGTCGCCTGAG-1-SKN8090530	AD_lesion	2.83774
				CGGCTAGGTCCGACGT-1-SKN8090524	AD_non_lesion	1.00963		TGGTTAGTCATGGTCA-1-SKN8090527	AD_non_lesion	1.61911		CGTCCATAGACAATAC-1-SKN8090530	AD_lesion	0
				CGGCTAGTCATAACCG-1-SKN8090524	AD_non_lesion	0.94722		TGGTTCCGTTCCATGA-1-SKN8090527	AD_non_lesion	0		CGTCCATCAGGGAGAG-1-SKN8090530	AD_lesion	0
				CGGGTCAAGAGAACAG-1-SKN8090524	AD_non_lesion	0		TGGTTCCTCATATCGG-1-SKN8090527	AD_non_lesion	0		CGTCTACAGCCAGTTT-1-SKN8090530	AD_lesion	0
				CGGGTCAAGCGAAGGG-1-SKN8090524	AD_non_lesion	0.751332		TGGTTCCTCGGTTAAC-1-SKN8090527	AD_non_lesion	1.82962		CGTCTACCACTCAGGC-1-SKN8090530	AD_lesion	1.67988
				CGGGTCAAGGATATAC-1-SKN8090524	AD_non_lesion	1.07798		TGGTTCCTCGTCCAGG-1-SKN8090527	AD_non_lesion	0		CGTCTACCATAGTAAG-1-SKN8090530	AD_lesion	0
				CGGGTCAAGGCTAGAC-1-SKN8090524	AD_non_lesion	0		TGTATTCAGAAACCAT-1-SKN8090527	AD_non_lesion	1.91947		CGTGAGCCACGGTAGA-1-SKN8090530	AD_lesion	1.5437
				CGGGTCACAAACAACA-1-SKN8090524	AD_non_lesion	0		TGTATTCAGCGATTCT-1-SKN8090527	AD_non_lesion	2.10759		CGTGTAAAGGAATCGC-1-SKN8090530	AD_lesion	2.34849
				CGGGTCACATGTCCTC-1-SKN8090524	AD_non_lesion	0		TGTATTCAGCGTCTAT-1-SKN8090527	AD_non_lesion	3.18125		CGTGTAATCTCGAGTA-1-SKN8090530	AD_lesion	1.1795
				CGGGTCAGTCCGTCAG-1-SKN8090524	AD_non_lesion	0.979685		TGTATTCCAGCCAGAA-1-SKN8090527	AD_non_lesion	2.04524		CGTGTCTAGAGACTAT-1-SKN8090530	AD_lesion	0
				CGGGTCAGTTGTACAC-1-SKN8090524	AD_non_lesion	1.82226		TGTATTCTCCTGCCAT-1-SKN8090527	AD_non_lesion	2.06222		CGTGTCTAGGTGCACA-1-SKN8090530	AD_lesion	2.24861
				CGGGTCATCCCAACGG-1-SKN8090524	AD_non_lesion	0		TGTATTCTCTTACCTA-1-SKN8090527	AD_non_lesion	0		CGTGTCTAGTCACGCC-1-SKN8090530	AD_lesion	0
				CGGGTCATCGGCTACG-1-SKN8090524	AD_non_lesion	1.36667		TGTCCCACACCGATAT-1-SKN8090527	AD_non_lesion	1.54235		CGTGTCTCAAACTGTC-1-SKN8090530	AD_lesion	2.18034
				CGGGTCATCGTGTAGT-1-SKN8090524	AD_non_lesion	1.81764		TGTCCCACACGAAAGC-1-SKN8090527	AD_non_lesion	0		CGTTAGACACAGGAGT-1-SKN8090530	AD_lesion	2.11296
				CGGTTAAAGCTACCTA-1-SKN8090524	AD_non_lesion	0		TGTCCCAGTAGCGTAG-1-SKN8090527	AD_non_lesion	3.05667		CGTTCTGAGATCGATA-1-SKN8090530	AD_lesion	0
				CGGTTAAGTATTCGTG-1-SKN8090524	AD_non_lesion	0.987757		TGTGGTAAGGCCGAAT-1-SKN8090527	AD_non_lesion	0		CGTTCTGAGCGTGAAC-1-SKN8090530	AD_lesion	1.82764
				CGGTTAAGTCTCTTTA-1-SKN8090524	AD_non_lesion	0		TGTGGTACAGCATACT-1-SKN8090527	AD_non_lesion	2.27559		CGTTCTGCATTTCAGG-1-SKN8090530	AD_lesion	0
				CGGTTAAGTGAAATCA-1-SKN8090524	AD_non_lesion	1.48972		TGTGGTAGTAGAGTGC-1-SKN8090527	AD_non_lesion	1.68882		CGTTCTGGTTCCATGA-1-SKN8090530	AD_lesion	2.08163
				CGGTTAAGTGTGTGCC-1-SKN8090524	AD_non_lesion	0.928214		TGTGTTTCACAAGACG-1-SKN8090527	AD_non_lesion	1.49681		CGTTGGGGTTGAGGTG-1-SKN8090530	AD_lesion	2.02196
				CGGTTAAGTTAAGGGC-1-SKN8090524	AD_non_lesion	0		TGTGTTTGTGTTTGGT-1-SKN8090527	AD_non_lesion	1.40488		CGTTGGGTCTACTTAC-1-SKN8090530	AD_lesion	2.45722
				CGGTTAATCACCAGGC-1-SKN8090524	AD_non_lesion	0		TGTTCCGTCACAGGCC-1-SKN8090527	AD_non_lesion	3.42957		CTAACTTAGAGCTATA-1-SKN8090530	AD_lesion	0
				CGTAGCGCAAAGCAAT-1-SKN8090524	AD_non_lesion	1.41873		TTAACTCCAGCCTGTG-1-SKN8090527	AD_non_lesion	0		CTAACTTAGATCCTGT-1-SKN8090530	AD_lesion	0
				CGTAGCGCAACGCACC-1-SKN8090524	AD_non_lesion	0		TTAACTCGTTCGTCTC-1-SKN8090527	AD_non_lesion	1.72217		CTAACTTTCCTATGTT-1-SKN8090530	AD_lesion	0
				CGTAGCGCACGAAACG-1-SKN8090524	AD_non_lesion	2.46885		TTAGGACCACGAGGTA-1-SKN8090527	AD_non_lesion	0		CTAAGACAGCCATCGC-1-SKN8090530	AD_lesion	0
				CGTAGCGGTCCGTGAC-1-SKN8090524	AD_non_lesion	1.27387		TTAGGACCATGCTAGT-1-SKN8090527	AD_non_lesion	0		CTAAGACCATTGGGCC-1-SKN8090530	AD_lesion	0
				CGTAGCGGTCTCACCT-1-SKN8090524	AD_non_lesion	1.40488		TTAGGACTCGTGGACC-1-SKN8090527	AD_non_lesion	0		CTAAGACGTGTTAAGA-1-SKN8090530	AD_lesion	0
				CGTAGCGGTGACGGTA-1-SKN8090524	AD_non_lesion	0.92279		TTAGGACTCTCAACTT-1-SKN8090527	AD_non_lesion	2.87011		CTAAGACTCGAGCCCA-1-SKN8090530	AD_lesion	2.21812
				CGTAGCGTCAGGTAAA-1-SKN8090524	AD_non_lesion	1.48534		TTAGGCAGTGTTAAGA-1-SKN8090527	AD_non_lesion	2.09777		CTAAGACTCGCCAGCA-1-SKN8090530	AD_lesion	2.93689
				CGTAGCGTCCTTTACA-1-SKN8090524	AD_non_lesion	1.83336		TTAGTTCTCCTGCTTG-1-SKN8090527	AD_non_lesion	0		CTAAGACTCTGCTGCT-1-SKN8090530	AD_lesion	1.86817
				CGTAGCGTCTTCGAGA-1-SKN8090524	AD_non_lesion	1.58232		TTATGCTAGAAACCGC-1-SKN8090527	AD_non_lesion	2.38303		CTAATGGAGATGAGAG-1-SKN8090530	AD_lesion	0
				CGTAGGCCACCTCGGA-1-SKN8090524	AD_non_lesion	0		TTATGCTAGTACACCT-1-SKN8090527	AD_non_lesion	0		CTAATGGGTGCACGAA-1-SKN8090530	AD_lesion	1.42182
				CGTAGGCCAGGCAGTA-1-SKN8090524	AD_non_lesion	0		TTCCCAGTCCTAAGTG-1-SKN8090527	AD_non_lesion	1.05573		CTACACCTCACAGGCC-1-SKN8090530	AD_lesion	0
				CGTAGGCCAGGGTATG-1-SKN8090524	AD_non_lesion	2.27978		TTCGAAGAGTATCTCG-1-SKN8090527	AD_non_lesion	1.53194		CTACACCTCGAGAACG-1-SKN8090530	AD_lesion	1.34929
				CGTAGGCGTATCGCAT-1-SKN8090524	AD_non_lesion	0		TTCGAAGAGTTAAGTG-1-SKN8090527	AD_non_lesion	2.33279		CTACATTAGCGCTCCA-1-SKN8090530	AD_lesion	0
				CGTAGGCTCGAGAACG-1-SKN8090524	AD_non_lesion	0		TTCGAAGCAACTGCGC-1-SKN8090527	AD_non_lesion	0		CTACATTAGGGTTCCC-1-SKN8090530	AD_lesion	2.10154
				CGTAGGCTCGCAAGCC-1-SKN8090524	AD_non_lesion	0		TTCGAAGCACTGTCGG-1-SKN8090527	AD_non_lesion	2.13918		CTACATTCACCGCTAG-1-SKN8090530	AD_lesion	0
				CGTAGGCTCTCGAGTA-1-SKN8090524	AD_non_lesion	0		TTCGGTCTCATAGCAC-1-SKN8090527	AD_non_lesion	1.31521		CTACATTCAGCTCGAC-1-SKN8090530	AD_lesion	1.93553
				CGTCACTAGAAGGACA-1-SKN8090524	AD_non_lesion	0		TTCGGTCTCTCGCTTG-1-SKN8090527	AD_non_lesion	1.25635		CTACATTTCAGATAAG-1-SKN8090530	AD_lesion	3.18699
				CGTCACTAGAGAGCTC-1-SKN8090524	AD_non_lesion	2.18768		TTCTACAGTAAGTGTA-1-SKN8090527	AD_non_lesion	2.57021		CTACATTTCCTTTCGG-1-SKN8090530	AD_lesion	0
				CGTCACTAGCCACGCT-1-SKN8090524	AD_non_lesion	0		TTCTACATCCGTAGGC-1-SKN8090527	AD_non_lesion	0		CTACATTTCGCTAGCG-1-SKN8090530	AD_lesion	2.36492
				CGTCACTCAATTGCTG-1-SKN8090524	AD_non_lesion	1.20885		TTCTACATCGGAAACG-1-SKN8090527	AD_non_lesion	2.61486		CTACCCAAGAATTGTG-1-SKN8090530	AD_lesion	0
				CGTCACTCATACGCTA-1-SKN8090524	AD_non_lesion	0		TTCTACATCTTTCCTC-1-SKN8090527	AD_non_lesion	1.28719		CTACCCAAGTCCTCCT-1-SKN8090530	AD_lesion	0
				CGTCACTCATGGGAAC-1-SKN8090524	AD_non_lesion	0		TTCTCAAAGATAGTCA-1-SKN8090527	AD_non_lesion	2.82946		CTACCCACAAAGCAAT-1-SKN8090530	AD_lesion	1.8631
				CGTCACTCATTAACCG-1-SKN8090524	AD_non_lesion	0		TTCTCAAAGGTGATTA-1-SKN8090527	AD_non_lesion	0		CTACCCACATAAAGGT-1-SKN8090530	AD_lesion	2.07247
				CGTCACTGTAGCGTCC-1-SKN8090524	AD_non_lesion	1.09675		TTCTCAAGTGGCGAAT-1-SKN8090527	AD_non_lesion	1.20327		CTACCCAGTTAAGGGC-1-SKN8090530	AD_lesion	2.42703
				CGTCACTGTTCGGGCT-1-SKN8090524	AD_non_lesion	1.65478		TTCTCCTAGCTGGAAC-1-SKN8090527	AD_non_lesion	1.86725		CTACCCAGTTAGATGA-1-SKN8090530	AD_lesion	2.37518
				CGTCACTTCGGAGGTA-1-SKN8090524	AD_non_lesion	0.950421		TTCTCCTTCCAGTATG-1-SKN8090527	AD_non_lesion	1.48534		CTACGTCAGTGGAGTC-1-SKN8090530	AD_lesion	3.01963
				CGTCACTTCTACTATC-1-SKN8090524	AD_non_lesion	0		TTCTTAGTCACTGGGC-1-SKN8090527	AD_non_lesion	0		CTACGTCGTCGACTGC-1-SKN8090530	AD_lesion	0
				CGTCAGGAGAAGGTGA-1-SKN8090524	AD_non_lesion	0		TTCTTAGTCCTTTCTC-1-SKN8090527	AD_non_lesion	2.34795		CTACGTCTCCACGCAG-1-SKN8090530	AD_lesion	2.16312
				CGTCAGGCAATAGCAA-1-SKN8090524	AD_non_lesion	0		TTGAACGAGTGTTAGA-1-SKN8090527	AD_non_lesion	2.0062		CTACGTCTCTCAACTT-1-SKN8090530	AD_lesion	2.09152
				CGTCAGGCACGGTAGA-1-SKN8090524	AD_non_lesion	1.42974		TTGAACGTCTTCTGGC-1-SKN8090527	AD_non_lesion	1.50904		CTAGAGTAGATGTGTA-1-SKN8090530	AD_lesion	0
				CGTCAGGGTCCAGTGC-1-SKN8090524	AD_non_lesion	0		TTGACTTCATGAACCT-1-SKN8090527	AD_non_lesion	2.59205		CTAGAGTGTAAATGTG-1-SKN8090530	AD_lesion	2.31574
				CGTCAGGTCACCCGAG-1-SKN8090524	AD_non_lesion	1.10263		TTGACTTCATGCCACG-1-SKN8090527	AD_non_lesion	1.51123		CTAGCCTAGAATTCCC-1-SKN8090530	AD_lesion	0
				CGTCAGGTCGCAGGCT-1-SKN8090524	AD_non_lesion	0		TTGCCGTGTCAGCTAT-1-SKN8090527	AD_non_lesion	1.47811		CTAGCCTCACCGAATT-1-SKN8090530	AD_lesion	0
				CGTCAGGTCTCGTATT-1-SKN8090524	AD_non_lesion	0		TTGCGTCAGCAATCTC-1-SKN8090527	AD_non_lesion	2.10554		CTAGTGAAGTGGTAAT-1-SKN8090530	AD_lesion	0
				CGTCCATAGCCATCGC-1-SKN8090524	AD_non_lesion	0		TTGCGTCAGGAATCGC-1-SKN8090527	AD_non_lesion	2.18313		CTAGTGACAGACGCTC-1-SKN8090530	AD_lesion	1.96237
				CGTCCATAGTAACCCT-1-SKN8090524	AD_non_lesion	1.4173		TTGCGTCCAACACCTA-1-SKN8090527	AD_non_lesion	2.0001		CTAGTGATCCTTTCTC-1-SKN8090530	AD_lesion	0
				CGTCCATAGTCTCAAC-1-SKN8090524	AD_non_lesion	1.4438		TTGCGTCCAGTCAGCC-1-SKN8090527	AD_non_lesion	1.82436		CTCACACAGGGTCTCC-1-SKN8090530	AD_lesion	0
				CGTCCATCAATGGACG-1-SKN8090524	AD_non_lesion	0		TTGGAACAGGAATCGC-1-SKN8090527	AD_non_lesion	0		CTCACACCAAAGAATC-1-SKN8090530	AD_lesion	2.28982
				CGTCCATCAGATGGGT-1-SKN8090524	AD_non_lesion	0		TTGGAACTCAACACAC-1-SKN8090527	AD_non_lesion	2.5776		CTCACACCACATTAGC-1-SKN8090530	AD_lesion	2.95138
				CGTCCATGTAGTAGTA-1-SKN8090524	AD_non_lesion	1.19022		TTGGCAACACGAAAGC-1-SKN8090527	AD_non_lesion	1.36798		CTCACACGTACGACCC-1-SKN8090530	AD_lesion	0
				CGTCCATGTCCAGTGC-1-SKN8090524	AD_non_lesion	0		TTGGCAATCAACCATG-1-SKN8090527	AD_non_lesion	1.58741		CTCACACGTCGAACAG-1-SKN8090530	AD_lesion	0
				CGTCCATTCACCGTAA-1-SKN8090524	AD_non_lesion	0		TTGGCAATCTGATACG-1-SKN8090527	AD_non_lesion	0		CTCACACTCGTGGACC-1-SKN8090530	AD_lesion	1.85623
				CGTCCATTCCACTCCA-1-SKN8090524	AD_non_lesion	0		TTGTAGGAGAAACCGC-1-SKN8090527	AD_non_lesion	1.78142		CTCACACTCTGCTTGC-1-SKN8090530	AD_lesion	0
				CGTCTACAGCGATGAC-1-SKN8090524	AD_non_lesion	1.152		TTGTAGGAGGGTGTGT-1-SKN8090527	AD_non_lesion	0.84464		CTCAGAACATTGGCGC-1-SKN8090530	AD_lesion	0
				CGTCTACAGGACACCA-1-SKN8090524	AD_non_lesion	0		TTGTAGGCAAGCGATG-1-SKN8090527	AD_non_lesion	1.32324		CTCAGAATCTCGTATT-1-SKN8090530	AD_lesion	2.1085
				CGTCTACAGGGTGTTG-1-SKN8090524	AD_non_lesion	0		TTGTAGGGTCGGCACT-1-SKN8090527	AD_non_lesion	0		CTCATTACAATAACGA-1-SKN8090530	AD_lesion	2.30187
				CGTCTACAGTGTCCCG-1-SKN8090524	AD_non_lesion	0		TTGTAGGTCGCAAGCC-1-SKN8090527	AD_non_lesion	0		CTCCTAGAGATGCCAG-1-SKN8090530	AD_lesion	0
				CGTCTACCACCCATTC-1-SKN8090524	AD_non_lesion	1.22934		TTTACTGAGAAGGACA-1-SKN8090527	AD_non_lesion	1.9837		CTCCTAGAGTGGGCTA-1-SKN8090530	AD_lesion	1.60593
				CGTCTACCACTTAACG-1-SKN8090524	AD_non_lesion	0		TTTATGCAGGTGCACA-1-SKN8090527	AD_non_lesion	2.01573		CTCCTAGGTGGCCCTA-1-SKN8090530	AD_lesion	0
				CGTCTACGTAGGCTGA-1-SKN8090524	AD_non_lesion	0.99158		TTTATGCCATGTCCTC-1-SKN8090527	AD_non_lesion	0		CTCCTAGTCTCATTCA-1-SKN8090530	AD_lesion	2.75197
				CGTCTACGTTTAGCTG-1-SKN8090524	AD_non_lesion	0		TTTATGCGTCTACCTC-1-SKN8090527	AD_non_lesion	2.18979		CTCGAAAAGGTGATTA-1-SKN8090530	AD_lesion	0
				CGTCTACTCATCTGCC-1-SKN8090524	AD_non_lesion	1.49991		TTTATGCGTTGGTGGA-1-SKN8090527	AD_non_lesion	1.45705		CTCGAAACAAGTAATG-1-SKN8090530	AD_lesion	0
				CGTCTACTCCCAAGTA-1-SKN8090524	AD_non_lesion	0		TTTCCTCCATTAGCCA-1-SKN8090527	AD_non_lesion	2.15216		CTCGAAACAGAGCCAA-1-SKN8090530	AD_lesion	0
				CGTCTACTCCGTCAAA-1-SKN8090524	AD_non_lesion	0		TTTGGTTAGGATGTAT-1-SKN8090527	AD_non_lesion	0		CTCGAAACATGTAGTC-1-SKN8090530	AD_lesion	0
				CGTCTACTCGGCCGAT-1-SKN8090524	AD_non_lesion	0.828257		TTTGGTTAGTTGAGTA-1-SKN8090527	AD_non_lesion	1.30601		CTCGAAAGTGGAAAGA-1-SKN8090530	AD_lesion	1.59238
				CGTCTACTCGTTACAG-1-SKN8090524	AD_non_lesion	0		TTTGGTTCAAAGGCGT-1-SKN8090527	AD_non_lesion	2.50955		CTCGAAATCTGTTGAG-1-SKN8090530	AD_lesion	2.81091
				CGTGAGCAGCGTTCCG-1-SKN8090524	AD_non_lesion	1.75225		TTTGGTTTCCTAGTGA-1-SKN8090527	AD_non_lesion	1.82212		CTCGAGGGTACCCAAT-1-SKN8090530	AD_lesion	1.54631
				CGTGAGCAGTCTCGGC-1-SKN8090524	AD_non_lesion	0		TTTGGTTTCTCGTTTA-1-SKN8090527	AD_non_lesion	0.954724		CTCGAGGGTGTAAGTA-1-SKN8090530	AD_lesion	1.67071
				CGTGAGCCAACAACCT-1-SKN8090524	AD_non_lesion	1.73743		TTTGTCAAGACGCACA-1-SKN8090527	AD_non_lesion	1.94215		CTCGAGGTCACTTACT-1-SKN8090530	AD_lesion	0
				CGTGAGCCATATACGC-1-SKN8090524	AD_non_lesion	0		TTTGTCAAGCCGGTAA-1-SKN8090527	AD_non_lesion	0		CTCGGAGCAAATACAG-1-SKN8090530	AD_lesion	2.36143
				CGTGAGCGTGATGATA-1-SKN8090524	AD_non_lesion	1.38517		TTTGTCAGTATATGGA-1-SKN8090527	AD_non_lesion	0		CTCGGAGGTACGAAAT-1-SKN8090530	AD_lesion	0
				CGTGAGCGTGCCTGTG-1-SKN8090524	AD_non_lesion	0		TTTGTCATCCACGAAT-1-SKN8090527	AD_non_lesion	1.22661		CTCGGAGTCGTCACGG-1-SKN8090530	AD_lesion	0
				CGTGAGCGTGTCGCTG-1-SKN8090524	AD_non_lesion	0.850818		AAATGCCAGTGGCACA-1-SKN8090529	AD_lesion	1.3776		CTCGGGAAGACATAAC-1-SKN8090530	AD_lesion	0
				CGTGAGCTCACAAACC-1-SKN8090524	AD_non_lesion	0.958673		ACACTGACAGGACCCT-1-SKN8090529	AD_lesion	0.892376		CTCGGGAAGATGGCGT-1-SKN8090530	AD_lesion	2.21085
				CGTGAGCTCCATGAAC-1-SKN8090524	AD_non_lesion	0		ACATCAGAGAAACCAT-1-SKN8090529	AD_lesion	2.51389		CTCGGGACAATGGAGC-1-SKN8090530	AD_lesion	2.38526
				CGTGTAAGTAATTGGA-1-SKN8090524	AD_non_lesion	0		ACTGAGTGTGTGCCTG-1-SKN8090529	AD_lesion	1.92013		CTCGGGACACATGGGA-1-SKN8090530	AD_lesion	2.06282
				CGTGTCTAGTGCTGCC-1-SKN8090524	AD_non_lesion	1.18421		ATCACGAGTACCAGTT-1-SKN8090529	AD_lesion	2.36078		CTCGGGACATAAGACA-1-SKN8090530	AD_lesion	0
				CGTGTCTCACATAACC-1-SKN8090524	AD_non_lesion	0		CAGCCGATCCTGTACC-1-SKN8090529	AD_lesion	0		CTCGGGACATCACAAC-1-SKN8090530	AD_lesion	0
				CGTGTCTCAGGTCGTC-1-SKN8090524	AD_non_lesion	0		CCTAGCTCATGCCACG-1-SKN8090529	AD_lesion	0.779809		CTCGGGACATCTCCCA-1-SKN8090530	AD_lesion	0
				CGTGTCTCAGTCGATT-1-SKN8090524	AD_non_lesion	0		CTAACTTTCTCTAGGA-1-SKN8090529	AD_lesion	1.106		CTCGGGAGTTCACCTC-1-SKN8090530	AD_lesion	0
				CGTGTCTGTCGAGTTT-1-SKN8090524	AD_non_lesion	0		CTCGTACAGCTCAACT-1-SKN8090529	AD_lesion	0.642029		CTCGGGATCGGCATCG-1-SKN8090530	AD_lesion	0
				CGTGTCTTCCTCAACC-1-SKN8090524	AD_non_lesion	0		CTGTGCTAGTTTAGGA-1-SKN8090529	AD_lesion	0		CTCGGGATCTAACTTC-1-SKN8090530	AD_lesion	2.54668
				CGTGTCTTCTTTACGT-1-SKN8090524	AD_non_lesion	1.74695		GATGAGGTCTTCTGGC-1-SKN8090529	AD_lesion	1.59781		CTCGGGATCTTGAGAC-1-SKN8090530	AD_lesion	2.22251
				CGTTAGAAGCGCCTCA-1-SKN8090524	AD_non_lesion	0		GATGCTATCGCGTTTC-1-SKN8090529	AD_lesion	0		CTCGTACAGGTGCTAG-1-SKN8090530	AD_lesion	0
				CGTTAGAAGTAACCCT-1-SKN8090524	AD_non_lesion	1.12111		GCATGTATCACTATTC-1-SKN8090529	AD_lesion	1.675		CTCGTACGTTGTCGCG-1-SKN8090530	AD_lesion	0
				CGTTAGAAGTCAAGCG-1-SKN8090524	AD_non_lesion	0		GGGAGATGTACCGGCT-1-SKN8090529	AD_lesion	0		CTCGTACTCGTAGGAG-1-SKN8090530	AD_lesion	2.61787
				CGTTAGACAAGGACAC-1-SKN8090524	AD_non_lesion	1.14669		GTAACGTCACTCGACG-1-SKN8090529	AD_lesion	0		CTCGTACTCGTGGGAA-1-SKN8090530	AD_lesion	2.23957
				CGTTAGAGTAAATGTG-1-SKN8090524	AD_non_lesion	0		GTAGGCCTCATAAAGG-1-SKN8090529	AD_lesion	0		CTCGTCACACCATGTA-1-SKN8090530	AD_lesion	1.72906
				CGTTAGAGTCCTCCAT-1-SKN8090524	AD_non_lesion	1.36885		GTGCTTCTCATGCAAC-1-SKN8090529	AD_lesion	2.27168		CTCGTCATCTGATACG-1-SKN8090530	AD_lesion	1.62826
				CGTTAGAGTTTAAGCC-1-SKN8090524	AD_non_lesion	0		GTTCATTGTAGCACGA-1-SKN8090529	AD_lesion	0		CTCTAATAGTTAGGTA-1-SKN8090530	AD_lesion	2.11169
				CGTTAGATCACCGGGT-1-SKN8090524	AD_non_lesion	1.18673		GTTCATTTCACAGTAC-1-SKN8090529	AD_lesion	0		CTCTAATGTTCGGGCT-1-SKN8090530	AD_lesion	1.41353
				CGTTAGATCATCGCTC-1-SKN8090524	AD_non_lesion	0		TCCACACGTGTCTGAT-1-SKN8090529	AD_lesion	1.73956		CTCTGGTCATGTAAGA-1-SKN8090530	AD_lesion	2.20079
				CGTTAGATCGCCCTTA-1-SKN8090524	AD_non_lesion	0		TCTGGAATCATCTGTT-1-SKN8090529	AD_lesion	2.20652		CTCTGGTGTCGGATCC-1-SKN8090530	AD_lesion	0
				CGTTCTGAGACATAAC-1-SKN8090524	AD_non_lesion	0		TGAAAGATCCGCATCT-1-SKN8090529	AD_lesion	1.9934		CTCTGGTGTTAGGGTG-1-SKN8090530	AD_lesion	0
				CGTTCTGAGGAGTAGA-1-SKN8090524	AD_non_lesion	1.30867		TGGACGCAGGGATACC-1-SKN8090529	AD_lesion	0		CTGAAACGTCAGAATA-1-SKN8090530	AD_lesion	1.79846
				CGTTCTGAGGCTATCT-1-SKN8090524	AD_non_lesion	1.49439		AGCTCTCTCTAACTTC-1-SKN8090530	AD_lesion	2.07171		CTGAAACGTTGCGTTA-1-SKN8090530	AD_lesion	0
				CGTTCTGTCGCGATCG-1-SKN8090524	AD_non_lesion	0		CTAGAGTTCGGTGTTA-1-SKN8090530	AD_lesion	0		CTGAAACTCACCTCGT-1-SKN8090530	AD_lesion	2.62437
				CGTTGGGAGGGTGTGT-1-SKN8090524	AD_non_lesion	0		TCGTACCCAGGAACGT-1-SKN8090530	AD_lesion	0		CTGAAGTAGCTCAACT-1-SKN8090530	AD_lesion	1.70667
				CGTTGGGAGGTGCACA-1-SKN8090524	AD_non_lesion	1.23122		TGCACCTGTCCATGAT-1-SKN8090530	AD_lesion	1.58772		CTGAAGTCAAAGCGGT-1-SKN8090530	AD_lesion	0
				CGTTGGGCATTTCAGG-1-SKN8090524	AD_non_lesion	0		TTGCGTCTCCTCCTAG-1-SKN8090530	AD_lesion	0		CTGAAGTCATGGAATA-1-SKN8090530	AD_lesion	2.34934
				CGTTGGGTCCCTCTTT-1-SKN8090524	AD_non_lesion	0		AAACCTGCAGACGCCT-1-SKN8090531	AD_lesion	0		CTGAAGTGTATCACCA-1-SKN8090530	AD_lesion	2.65764
				CGTTGGGTCTGCGACG-1-SKN8090524	AD_non_lesion	1.06064		AAAGATGAGGCATGGT-1-SKN8090531	AD_lesion	2.66445		CTGAAGTGTTAAGATG-1-SKN8090530	AD_lesion	0
				CGTTGGGTCTGGCGTG-1-SKN8090524	AD_non_lesion	1.24991		AAAGATGAGTCGTACT-1-SKN8090531	AD_lesion	0.624092		CTGATAGAGAAGGACA-1-SKN8090530	AD_lesion	0
				CTAACTTAGACACGAC-1-SKN8090524	AD_non_lesion	0		AAAGATGCATATGGTC-1-SKN8090531	AD_lesion	1.8275		CTGATAGAGGCATTGG-1-SKN8090530	AD_lesion	1.49412
				CTAACTTAGACACTAA-1-SKN8090524	AD_non_lesion	0.890086		AAAGCAAGTAGCTAAA-1-SKN8090531	AD_lesion	2.11137		CTGATAGCAAAGTCAA-1-SKN8090530	AD_lesion	0
				CTAACTTGTTCGGGCT-1-SKN8090524	AD_non_lesion	0		AAAGTAGAGTCCTCCT-1-SKN8090531	AD_lesion	3.1227		CTGATAGCACTTGGAT-1-SKN8090530	AD_lesion	0
				CTAACTTTCACCGGGT-1-SKN8090524	AD_non_lesion	0		AAAGTAGAGTGTGAAT-1-SKN8090531	AD_lesion	2.96219		CTGATAGCATTCTCAT-1-SKN8090530	AD_lesion	1.5622
				CTAAGACAGCGTTGCC-1-SKN8090524	AD_non_lesion	1.32669		AAAGTAGCAATCAGAA-1-SKN8090531	AD_lesion	1.28979		CTGATAGGTTCAGACT-1-SKN8090530	AD_lesion	0
				CTAAGACCAATAAGCA-1-SKN8090524	AD_non_lesion	1.1661		AAAGTAGGTAGCTAAA-1-SKN8090531	AD_lesion	0.468852		CTGATCCAGCTGCGAA-1-SKN8090530	AD_lesion	1.71671
				CTAAGACCACAACTGT-1-SKN8090524	AD_non_lesion	1.86172		AAAGTAGTCCCAAGTA-1-SKN8090531	AD_lesion	2.33165		CTGATCCCAAACTGCT-1-SKN8090530	AD_lesion	2.71104
				CTAAGACCAGACAGGT-1-SKN8090524	AD_non_lesion	0		AAATGCCGTTGACGTT-1-SKN8090531	AD_lesion	2.70509		CTGATCCGTCCGTTAA-1-SKN8090530	AD_lesion	0
				CTAAGACCATCCAACA-1-SKN8090524	AD_non_lesion	0		AACCATGCAATGGAGC-1-SKN8090531	AD_lesion	2.08563		CTGATCCGTGTGACGA-1-SKN8090530	AD_lesion	0
				CTAAGACCATGGTCAT-1-SKN8090524	AD_non_lesion	0		AACCATGGTAATAGCA-1-SKN8090531	AD_lesion	1.2717		CTGATCCTCAAACCGT-1-SKN8090530	AD_lesion	0
				CTAAGACCATTGGGCC-1-SKN8090524	AD_non_lesion	0		AACCATGGTCACTTCC-1-SKN8090531	AD_lesion	1.55553		CTGATCCTCGTATCAG-1-SKN8090530	AD_lesion	2.11169
				CTAAGACGTCCAGTTA-1-SKN8090524	AD_non_lesion	1.47149		AACCATGTCACGATGT-1-SKN8090531	AD_lesion	1.2682		CTGCCTAGTCGCTTTC-1-SKN8090530	AD_lesion	2.28504
				CTAAGACTCTGTCTCG-1-SKN8090524	AD_non_lesion	2.13923		AACGTTGCACAAGTAA-1-SKN8090531	AD_lesion	2.0379		CTGCCTAGTTGCTCCT-1-SKN8090530	AD_lesion	1.51482
				CTAATGGCATACTACG-1-SKN8090524	AD_non_lesion	0		AACGTTGTCCTGCAGG-1-SKN8090531	AD_lesion	1.296		CTGCTGTAGTGACTCT-1-SKN8090530	AD_lesion	3.22226
				CTAATGGCATGTCCTC-1-SKN8090524	AD_non_lesion	0		AACTCAGCAAGAGTCG-1-SKN8090531	AD_lesion	2.60411		CTGGTCTCAGCTGTAT-1-SKN8090530	AD_lesion	0
				CTAATGGGTGATGCCC-1-SKN8090524	AD_non_lesion	1.52052		AACTCCCGTTGGTAAA-1-SKN8090531	AD_lesion	1.61781		CTGGTCTTCTTTACGT-1-SKN8090530	AD_lesion	0
				CTAATGGGTGGTCTCG-1-SKN8090524	AD_non_lesion	1.5715		AACTCTTAGGTAAACT-1-SKN8090531	AD_lesion	0.992683		CTGTGCTAGTGAAGAG-1-SKN8090530	AD_lesion	0
				CTAATGGGTTCCGTCT-1-SKN8090524	AD_non_lesion	0.873583		AACTCTTGTTTGGGCC-1-SKN8090531	AD_lesion	0		CTGTGCTAGTGGGTTG-1-SKN8090530	AD_lesion	3.23156
				CTACACCAGTACTTGC-1-SKN8090524	AD_non_lesion	0		AACTGGTGTGTTCTTT-1-SKN8090531	AD_lesion	2.36911		CTGTGCTGTAAGCACG-1-SKN8090530	AD_lesion	0
				CTACACCCAAGCTGTT-1-SKN8090524	AD_non_lesion	0		AAGACCTAGCGCCTCA-1-SKN8090531	AD_lesion	0.851356		CTGTGCTGTCCGACGT-1-SKN8090530	AD_lesion	0
				CTACACCGTTAGTGGG-1-SKN8090524	AD_non_lesion	1.28171		AAGACCTGTCGCCATG-1-SKN8090531	AD_lesion	1.41809		CTGTTTACAAGTCATC-1-SKN8090530	AD_lesion	0
				CTACACCTCATGCATG-1-SKN8090524	AD_non_lesion	0		AAGACCTTCGCTTGTC-1-SKN8090531	AD_lesion	1.21276		CTTAACTAGAAACGCC-1-SKN8090530	AD_lesion	0
				CTACATTCAAGCCTAT-1-SKN8090524	AD_non_lesion	0		AAGCCGCCACCAACCG-1-SKN8090531	AD_lesion	1.85158		CTTAACTAGCCAGAAC-1-SKN8090530	AD_lesion	0
				CTACATTCACAACTGT-1-SKN8090524	AD_non_lesion	0		AAGCCGCTCTTCTGGC-1-SKN8090531	AD_lesion	0.711859		CTTAACTCAACTGCTA-1-SKN8090530	AD_lesion	0
				CTACATTCACCGATAT-1-SKN8090524	AD_non_lesion	1.05744		AAGGAGCCAAGTCATC-1-SKN8090531	AD_lesion	1.70207		CTTAACTCAGCTCCGA-1-SKN8090530	AD_lesion	2.16722
				CTACATTCAGGCGATA-1-SKN8090524	AD_non_lesion	0		AAGGAGCTCAACCATG-1-SKN8090531	AD_lesion	1.90619		CTTACCGAGACACGAC-1-SKN8090530	AD_lesion	0
				CTACATTGTCTTTCAT-1-SKN8090524	AD_non_lesion	0.870183		AAGGCAGGTACACCGC-1-SKN8090531	AD_lesion	2.35163		CTTACCGAGCGATTCT-1-SKN8090530	AD_lesion	2.58777
				CTACATTTCCCATTAT-1-SKN8090524	AD_non_lesion	0		AAGGCAGTCACATACG-1-SKN8090531	AD_lesion	1.19181		CTTACCGGTATAGTAG-1-SKN8090530	AD_lesion	1.86448
				CTACATTTCTGTCTCG-1-SKN8090524	AD_non_lesion	1.15795		AAGGTTCAGTAGGCCA-1-SKN8090531	AD_lesion	0		CTTAGGACATTAGGCT-1-SKN8090530	AD_lesion	2.39246
				CTACCCAAGGTAAACT-1-SKN8090524	AD_non_lesion	1.07441		AAGTCTGAGTTGAGAT-1-SKN8090531	AD_lesion	2.65062		CTTAGGAGTCACCCAG-1-SKN8090530	AD_lesion	0
				CTACCCAAGGTAGCCA-1-SKN8090524	AD_non_lesion	1.00654		AAGTCTGGTCTAACGT-1-SKN8090531	AD_lesion	1.43192		CTTAGGATCGGTCCGA-1-SKN8090530	AD_lesion	0
				CTACCCACACCACGTG-1-SKN8090524	AD_non_lesion	1.0539		AAGTCTGTCCTTGCCA-1-SKN8090531	AD_lesion	1.63896		CTTCTCTAGTGTGAAT-1-SKN8090530	AD_lesion	1.9751
				CTACCCACAGCGTTCG-1-SKN8090524	AD_non_lesion	1.04689		AATCCAGAGTCTTGCA-1-SKN8090531	AD_lesion	0.930069		CTTCTCTCACCAACCG-1-SKN8090530	AD_lesion	3.29113
				CTACCCAGTAAGCACG-1-SKN8090524	AD_non_lesion	1.14963		AATCCAGGTGTGACCC-1-SKN8090531	AD_lesion	2.24937		CTTCTCTGTCCCTTGT-1-SKN8090530	AD_lesion	1.95975
				CTACCCATCAGTCCCT-1-SKN8090524	AD_non_lesion	0		AATCGGTAGGGTCTCC-1-SKN8090531	AD_lesion	1.39418		CTTCTCTTCAAGCCTA-1-SKN8090530	AD_lesion	2.05033
				CTACCCATCGTAGGTT-1-SKN8090524	AD_non_lesion	0		ACACCAAAGCACCGTC-1-SKN8090531	AD_lesion	2.9515		CTTGGCTAGCTAGTGG-1-SKN8090530	AD_lesion	1.55157
				CTACCCATCTTAGAGC-1-SKN8090524	AD_non_lesion	1.93299		ACACCAAAGCCCAACC-1-SKN8090531	AD_lesion	1.73148		CTTGGCTCAGTCAGCC-1-SKN8090530	AD_lesion	0
				CTACGTCAGCCGATTT-1-SKN8090524	AD_non_lesion	1.21498		ACACCAACAAGTACCT-1-SKN8090531	AD_lesion	0		CTTTGCGAGCAATCTC-1-SKN8090530	AD_lesion	2.19368
				CTACGTCAGGCCCGTT-1-SKN8090524	AD_non_lesion	0		ACACCAACAGCTCGAC-1-SKN8090531	AD_lesion	1.19126		CTTTGCGAGTAGGCCA-1-SKN8090530	AD_lesion	1.6986
				CTACGTCCAGTGGAGT-1-SKN8090524	AD_non_lesion	1.03352		ACACCAAGTGTAATGA-1-SKN8090531	AD_lesion	0.814839		CTTTGCGCAGTACACT-1-SKN8090530	AD_lesion	1.77732
				CTACGTCGTGCAACTT-1-SKN8090524	AD_non_lesion	2.11724		ACACCAATCACCAGGC-1-SKN8090531	AD_lesion	2.88754		CTTTGCGGTATAAACG-1-SKN8090530	AD_lesion	1.63024
				CTACGTCTCCCTAACC-1-SKN8090524	AD_non_lesion	0		ACACCCTAGTAAGTAC-1-SKN8090531	AD_lesion	1.82023		CTTTGCGTCCTAGAAC-1-SKN8090530	AD_lesion	0
				CTACGTCTCGGTTCGG-1-SKN8090524	AD_non_lesion	2.38147		ACACTGATCACTCCTG-1-SKN8090531	AD_lesion	2.17816		CTTTGCGTCTCCAGGG-1-SKN8090530	AD_lesion	2.84993
				CTACGTCTCTAACCGA-1-SKN8090524	AD_non_lesion	1.52698		ACACTGATCCAGTAGT-1-SKN8090531	AD_lesion	0.915048		GAAACTCTCGTGGGAA-1-SKN8090530	AD_lesion	0
				CTACGTCTCTGCAAGT-1-SKN8090524	AD_non_lesion	0		ACAGCCGAGAAAGTGG-1-SKN8090531	AD_lesion	0.656388		GAAATGAAGGACAGCT-1-SKN8090530	AD_lesion	2.36667
				CTACGTCTCTGGTATG-1-SKN8090524	AD_non_lesion	0		ACAGCTACAGCGTCCA-1-SKN8090531	AD_lesion	2.1181		GAAATGACAGTCACTA-1-SKN8090530	AD_lesion	2.13501
				CTACGTCTCTGTTTGT-1-SKN8090524	AD_non_lesion	1.2384		ACAGCTACAGTAAGCG-1-SKN8090531	AD_lesion	1.56924		GAAATGATCTGCTGTC-1-SKN8090530	AD_lesion	0
				CTAGAGTAGCCACCTG-1-SKN8090524	AD_non_lesion	1.78073		ACAGCTAGTGTCAATC-1-SKN8090531	AD_lesion	1.37574		GAACATCAGAAACCAT-1-SKN8090530	AD_lesion	2.40796
				CTAGAGTAGCGTTTAC-1-SKN8090524	AD_non_lesion	1.60022		ACATACGCAATCGAAA-1-SKN8090531	AD_lesion	1.95679		GAACATCCAGCATGAG-1-SKN8090530	AD_lesion	2.20977
				CTAGAGTCAACTGGCC-1-SKN8090524	AD_non_lesion	2.36463		ACATACGGTAGGAGTC-1-SKN8090531	AD_lesion	1.50216		GAACATCCATCACGAT-1-SKN8090530	AD_lesion	0
				CTAGAGTCACTCGACG-1-SKN8090524	AD_non_lesion	2.28267		ACATCAGTCCGCATCT-1-SKN8090531	AD_lesion	1.03621		GAACATCGTCAATGTC-1-SKN8090530	AD_lesion	0
				CTAGAGTCAGCGTCCA-1-SKN8090524	AD_non_lesion	1.01882		ACATGGTCACTAAGTC-1-SKN8090531	AD_lesion	1.63364		GAACATCTCTGATACG-1-SKN8090530	AD_lesion	0
				CTAGAGTTCACGACTA-1-SKN8090524	AD_non_lesion	0.841624		ACCAGTACACGGCGTT-1-SKN8090531	AD_lesion	2.6314		GAACCTACAAGAAGAG-1-SKN8090530	AD_lesion	1.81462
				CTAGAGTTCATAACCG-1-SKN8090524	AD_non_lesion	0		ACCTTTACAGAAGCAC-1-SKN8090531	AD_lesion	3.18125		GAACCTACAAGCGTAG-1-SKN8090530	AD_lesion	2.00453
				CTAGCCTAGAGCTATA-1-SKN8090524	AD_non_lesion	0		ACCTTTATCGGAAACG-1-SKN8090531	AD_lesion	1.4346		GAACCTACACGGTTTA-1-SKN8090530	AD_lesion	0
				CTAGCCTCAAACCCAT-1-SKN8090524	AD_non_lesion	0		ACGAGCCAGATCACGG-1-SKN8090531	AD_lesion	0		GAACCTATCGCAAGCC-1-SKN8090530	AD_lesion	2.42257
				CTAGCCTCAGCTTCGG-1-SKN8090524	AD_non_lesion	0		ACGAGCCGTCCGAAGA-1-SKN8090531	AD_lesion	0.626394		GAACGGAAGAAGATTC-1-SKN8090530	AD_lesion	0
				CTAGTGAAGGAGCGAG-1-SKN8090524	AD_non_lesion	0		ACGAGGACATAGTAAG-1-SKN8090531	AD_lesion	1.72957		GAACGGAAGTGTTGAA-1-SKN8090530	AD_lesion	0
				CTAGTGAAGGGATACC-1-SKN8090524	AD_non_lesion	1.54559		ACGAGGAGTCTAACGT-1-SKN8090531	AD_lesion	1.57256		GAAGCAGAGCTACCGC-1-SKN8090530	AD_lesion	0
				CTAGTGACAATCGGTT-1-SKN8090524	AD_non_lesion	1.50958		ACGAGGATCGCAGGCT-1-SKN8090531	AD_lesion	1.78395		GAAGCAGTCCGAATGT-1-SKN8090530	AD_lesion	2.4773
				CTAGTGACACCATGTA-1-SKN8090524	AD_non_lesion	0		ACGATACTCGCATGGC-1-SKN8090531	AD_lesion	1.96211		GAAGCAGTCGCCATAA-1-SKN8090530	AD_lesion	2.46605
				CTAGTGAGTCGGCTCA-1-SKN8090524	AD_non_lesion	0		ACGATACTCTACTCAT-1-SKN8090531	AD_lesion	1.71821		GAATAAGAGTGGTAAT-1-SKN8090530	AD_lesion	0
				CTAGTGAGTGTGTGCC-1-SKN8090524	AD_non_lesion	0		ACGATGTAGGTTACCT-1-SKN8090531	AD_lesion	0.997321		GAATAAGCAAGAAAGG-1-SKN8090530	AD_lesion	1.56939
				CTAGTGAGTTATGTGC-1-SKN8090524	AD_non_lesion	1.70569		ACGATGTCACGAAGCA-1-SKN8090531	AD_lesion	2.26122		GAATAAGCATATGCTG-1-SKN8090530	AD_lesion	2.78772
				CTAGTGAGTTTACTCT-1-SKN8090524	AD_non_lesion	1.03084		ACGATGTCAGCGTAAG-1-SKN8090531	AD_lesion	1.80926		GAATAAGGTAGTGAAT-1-SKN8090530	AD_lesion	2.02252
				CTAGTGATCAAAGTAG-1-SKN8090524	AD_non_lesion	0		ACGATGTTCCAATGGT-1-SKN8090531	AD_lesion	1.9754		GAATGAAAGGGAAACA-1-SKN8090530	AD_lesion	0
				CTAGTGATCAGCAACT-1-SKN8090524	AD_non_lesion	0		ACGCCAGAGACACTAA-1-SKN8090531	AD_lesion	1.94941		GAATGAACACCTATCC-1-SKN8090530	AD_lesion	0
				CTAGTGATCTAACCGA-1-SKN8090524	AD_non_lesion	1.37324		ACGCCAGAGCTAGTCT-1-SKN8090531	AD_lesion	2.74695		GAATGAACAGTAAGCG-1-SKN8090530	AD_lesion	3.24095
				CTAGTGATCTTGAGAC-1-SKN8090524	AD_non_lesion	0		ACGCCAGAGTCCGTAT-1-SKN8090531	AD_lesion	0.531833		GAATGAATCTCTTGAT-1-SKN8090530	AD_lesion	2.41442
				CTCACACAGACTGTAA-1-SKN8090524	AD_non_lesion	0		ACGCCAGGTTCCCTTG-1-SKN8090531	AD_lesion	0		GACACGCGTAACGCGA-1-SKN8090530	AD_lesion	0
				CTCACACAGGGTCTCC-1-SKN8090524	AD_non_lesion	1.11722		ACGCCGAGTATCTGCA-1-SKN8090531	AD_lesion	2.66632		GACACGCGTAAGTAGT-1-SKN8090530	AD_lesion	1.84628
				CTCACACAGTGGTAGC-1-SKN8090524	AD_non_lesion	0		ACGGAGAAGTGCGTGA-1-SKN8090531	AD_lesion	0.907619		GACACGCGTTTAGGAA-1-SKN8090530	AD_lesion	2.91815
				CTCACACGTGTTTGTG-1-SKN8090524	AD_non_lesion	0.874071		ACGGAGACACGTCTCT-1-SKN8090531	AD_lesion	0		GACACGCTCGCGTAGC-1-SKN8090530	AD_lesion	0
				CTCACACTCATTTGGG-1-SKN8090524	AD_non_lesion	0		ACGGCCACATTCGACA-1-SKN8090531	AD_lesion	2.07918		GACAGAGAGTCCTCCT-1-SKN8090530	AD_lesion	2.67697
				CTCACACTCCGAGCCA-1-SKN8090524	AD_non_lesion	0		ACGGCCAGTAGAGTGC-1-SKN8090531	AD_lesion	2.18103		GACAGAGCAATCGAAA-1-SKN8090530	AD_lesion	0
				CTCACACTCGGAAATA-1-SKN8090524	AD_non_lesion	0		ACGGCCATCCTAGAAC-1-SKN8090531	AD_lesion	1.9703		GACAGAGCAGGACCCT-1-SKN8090530	AD_lesion	1.97778
				CTCAGAAAGGATGGAA-1-SKN8090524	AD_non_lesion	2.41072		ACGGCCATCTATCCCG-1-SKN8090531	AD_lesion	1.57158		GACAGAGGTACTTCTT-1-SKN8090530	AD_lesion	0
				CTCAGAAAGTTGAGAT-1-SKN8090524	AD_non_lesion	0		ACGGGCTAGCAGGCTA-1-SKN8090531	AD_lesion	1.67811		GACAGAGTCATGCTCC-1-SKN8090530	AD_lesion	2.14294
				CTCAGAATCACGATGT-1-SKN8090524	AD_non_lesion	0		ACGGGCTCAAGTTGTC-1-SKN8090531	AD_lesion	0		GACAGAGTCCGAAGAG-1-SKN8090530	AD_lesion	1.61104
				CTCAGAATCCACGTTC-1-SKN8090524	AD_non_lesion	0		ACGGGCTGTATATGAG-1-SKN8090531	AD_lesion	1.16519		GACCAATAGCTCCTTC-1-SKN8090530	AD_lesion	2.36886
				CTCAGAATCCTATTCA-1-SKN8090524	AD_non_lesion	0.890932		ACGGGTCCACACGCTG-1-SKN8090531	AD_lesion	0.738492		GACCAATTCCGTTGCT-1-SKN8090530	AD_lesion	0
				CTCAGAATCTTAGAGC-1-SKN8090524	AD_non_lesion	0		ACGTCAAAGACGCAAC-1-SKN8090531	AD_lesion	2.07468		GACCTGGTCGGATGTT-1-SKN8090530	AD_lesion	2.42234
				CTCATTAAGAGGTAGA-1-SKN8090524	AD_non_lesion	0.85678		ACGTCAAAGGGAGTAA-1-SKN8090531	AD_lesion	2.32523		GACGCGTCATGCTGGC-1-SKN8090530	AD_lesion	0
				CTCATTAAGTGTCTCA-1-SKN8090524	AD_non_lesion	1.17238		ACGTCAAGTCATACTG-1-SKN8090531	AD_lesion	1.7413		GACGCGTTCCAAGCCG-1-SKN8090530	AD_lesion	2.13698
				CTCATTACACCTATCC-1-SKN8090524	AD_non_lesion	0		ACTATCTCAGTCGATT-1-SKN8090531	AD_lesion	0		GACGGCTAGGACATTA-1-SKN8090530	AD_lesion	0
				CTCCTAGAGGCAAAGA-1-SKN8090524	AD_non_lesion	0		ACTGAACTCGCATGGC-1-SKN8090531	AD_lesion	1.19373		GACGGCTAGGTGTGGT-1-SKN8090530	AD_lesion	2.46016
				CTCCTAGAGGTACTCT-1-SKN8090524	AD_non_lesion	1.08532		ACTGAGTAGCCAGAAC-1-SKN8090531	AD_lesion	1.32537		GACGGCTAGTAGGTGC-1-SKN8090530	AD_lesion	0
				CTCCTAGCACTGCCAG-1-SKN8090524	AD_non_lesion	0		ACTGAGTGTGAGTGAC-1-SKN8090531	AD_lesion	0		GACGGCTCAGGGTATG-1-SKN8090530	AD_lesion	2.34507
				CTCCTAGCATCTGGTA-1-SKN8090524	AD_non_lesion	0		ACTGATGGTGTTCTTT-1-SKN8090531	AD_lesion	2.28175		GACGGCTGTCAGGACA-1-SKN8090530	AD_lesion	1.15765
				CTCCTAGTCAGAGCTT-1-SKN8090524	AD_non_lesion	1.30181		ACTGATGTCAGCAACT-1-SKN8090531	AD_lesion	1.39721		GACGGCTGTGCAGGTA-1-SKN8090530	AD_lesion	0
				CTCCTAGTCGTTTGCC-1-SKN8090524	AD_non_lesion	0		ACTGCTCCAGAAGCAC-1-SKN8090531	AD_lesion	1.32873		GACGGCTGTGTGCCTG-1-SKN8090530	AD_lesion	0
				CTCCTAGTCTCCGGTT-1-SKN8090524	AD_non_lesion	0		ACTGCTCGTAGAGCTG-1-SKN8090531	AD_lesion	0		GACGGCTTCGCCGTGA-1-SKN8090530	AD_lesion	0
				CTCGAAAAGCCACTAT-1-SKN8090524	AD_non_lesion	1.77062		ACTGCTCTCTCGGACG-1-SKN8090531	AD_lesion	0		GACGTGCAGGCAGTCA-1-SKN8090530	AD_lesion	1.69569
				CTCGAAAAGTGACATA-1-SKN8090524	AD_non_lesion	0		ACTGTCCGTGTTGGGA-1-SKN8090531	AD_lesion	2.60454		GACGTTAAGCCCAATT-1-SKN8090530	AD_lesion	0
				CTCGAAAAGTGGTAAT-1-SKN8090524	AD_non_lesion	1.01961		ACTGTCCTCTGCCAGG-1-SKN8090531	AD_lesion	1.1781		GACGTTACATCCGTGG-1-SKN8090530	AD_lesion	0
				CTCGAAAGTATATGGA-1-SKN8090524	AD_non_lesion	0		ACTTACTGTACTTGAC-1-SKN8090531	AD_lesion	1.66605		GACGTTAGTAGCTTGT-1-SKN8090530	AD_lesion	0
				CTCGAAAGTCGACTAT-1-SKN8090524	AD_non_lesion	1.73244		ACTTACTGTCGAACAG-1-SKN8090531	AD_lesion	0.854486		GACTAACAGAGCCTAG-1-SKN8090530	AD_lesion	0
				CTCGAAAGTTAAGGGC-1-SKN8090524	AD_non_lesion	0		ACTTACTGTGTATGGG-1-SKN8090531	AD_lesion	0		GACTAACAGTCCAGGA-1-SKN8090530	AD_lesion	0
				CTCGAAAGTTCCACTC-1-SKN8090524	AD_non_lesion	0		ACTTACTGTTCGGGCT-1-SKN8090531	AD_lesion	1.89591		GACTAACCATGCAACT-1-SKN8090530	AD_lesion	0
				CTCGAAATCATCGGAT-1-SKN8090524	AD_non_lesion	1.5014		ACTTGTTTCCTGTAGA-1-SKN8090531	AD_lesion	2.09268		GACTACAAGAGTAATC-1-SKN8090530	AD_lesion	0
				CTCGAAATCCTTCAAT-1-SKN8090524	AD_non_lesion	1.0414		AGAATAGAGACCCACC-1-SKN8090531	AD_lesion	1.04497		GACTACAAGTGTGAAT-1-SKN8090530	AD_lesion	1.66861
				CTCGAAATCGTGGTCG-1-SKN8090524	AD_non_lesion	0		AGAATAGGTTGTGGCC-1-SKN8090531	AD_lesion	0.924162		GACTACACAGTCTTCC-1-SKN8090530	AD_lesion	0
				CTCGAGGAGAAGAAGC-1-SKN8090524	AD_non_lesion	1.50876		AGACGTTAGTATCTCG-1-SKN8090531	AD_lesion	1.37995		GACTACAGTACGACCC-1-SKN8090530	AD_lesion	0
				CTCGAGGAGCGAAGGG-1-SKN8090524	AD_non_lesion	0		AGACGTTAGTGATCGG-1-SKN8090531	AD_lesion	0		GACTACAGTGAGTATA-1-SKN8090530	AD_lesion	2.91298
				CTCGAGGAGGACATTA-1-SKN8090524	AD_non_lesion	0		AGAGCGAGTCCAAGTT-1-SKN8090531	AD_lesion	1.39865		GACTACATCAGCTCGG-1-SKN8090530	AD_lesion	2.3658
				CTCGAGGCACCAGATT-1-SKN8090524	AD_non_lesion	0.948866		AGAGCGATCCTCCTAG-1-SKN8090531	AD_lesion	1.19877		GACTGCGCACCAGGCT-1-SKN8090530	AD_lesion	1.67012
				CTCGAGGCACCAGCAC-1-SKN8090524	AD_non_lesion	1.77434		AGAGCTTGTCACACGC-1-SKN8090531	AD_lesion	1.50154		GACTGCGGTAACGTTC-1-SKN8090530	AD_lesion	2.33321
				CTCGAGGCACCGTTGG-1-SKN8090524	AD_non_lesion	0		AGATCTGCATACCATG-1-SKN8090531	AD_lesion	2.146		GACTGCGGTGCGCTTG-1-SKN8090530	AD_lesion	0
				CTCGAGGGTGTGGCTC-1-SKN8090524	AD_non_lesion	2.80578		AGATCTGTCCGCATCT-1-SKN8090531	AD_lesion	1.66382		GAGCAGAAGCACGCCT-1-SKN8090530	AD_lesion	0
				CTCGGAGAGGCTCTTA-1-SKN8090524	AD_non_lesion	1.08701		AGATTGCCAGGAACGT-1-SKN8090531	AD_lesion	1.58823		GAGCAGAAGGATGTAT-1-SKN8090530	AD_lesion	0
				CTCGGAGAGTGGCACA-1-SKN8090524	AD_non_lesion	0		AGATTGCGTATTCTCT-1-SKN8090531	AD_lesion	3.08481		GAGCAGAGTAAACACA-1-SKN8090530	AD_lesion	2.33489
				CTCGGAGCAGCGTAAG-1-SKN8090524	AD_non_lesion	1.61781		AGCAGCCAGATGCCAG-1-SKN8090531	AD_lesion	1.87781		GAGCAGATCCTCAACC-1-SKN8090530	AD_lesion	0
				CTCGGAGGTAATCGTC-1-SKN8090524	AD_non_lesion	1.91403		AGCAGCCAGGCTAGAC-1-SKN8090531	AD_lesion	1.92913		GAGGTGAAGTGACTCT-1-SKN8090530	AD_lesion	0
				CTCGGAGGTAGAGTGC-1-SKN8090524	AD_non_lesion	0		AGCAGCCCAAGTACCT-1-SKN8090531	AD_lesion	1.43362		GAGGTGACACCCAGTG-1-SKN8090530	AD_lesion	2.52668
				CTCGGGAAGAACAACT-1-SKN8090524	AD_non_lesion	0		AGCAGCCGTGCATCTA-1-SKN8090531	AD_lesion	2.27012		GAGGTGAGTAAGTGGC-1-SKN8090530	AD_lesion	1.09304
				CTCGGGACACTGTCGG-1-SKN8090524	AD_non_lesion	0		AGCAGCCGTTGCTCCT-1-SKN8090531	AD_lesion	1.1331		GAGGTGAGTGTAACGG-1-SKN8090530	AD_lesion	0
				CTCGGGACATACAGCT-1-SKN8090524	AD_non_lesion	0		AGCAGCCTCTAACTGG-1-SKN8090531	AD_lesion	1.91734		GAGTCCGGTTCCGTCT-1-SKN8090530	AD_lesion	0
				CTCGTACAGATCGATA-1-SKN8090524	AD_non_lesion	1.20213		AGCATACAGGCTAGAC-1-SKN8090531	AD_lesion	1.32082		GAGTCCGTCTGAGGGA-1-SKN8090530	AD_lesion	0
				CTCGTACAGCGAGAAA-1-SKN8090524	AD_non_lesion	0		AGCATACGTCCGAGTC-1-SKN8090531	AD_lesion	2.58891		GATCAGTAGCGTAATA-1-SKN8090530	AD_lesion	2.52316
				CTCGTACAGGCAATTA-1-SKN8090524	AD_non_lesion	1.46403		AGCATACGTTAGTGGG-1-SKN8090531	AD_lesion	2.55584		GATCAGTAGTACCGGA-1-SKN8090530	AD_lesion	0
				CTCGTACCATGCAACT-1-SKN8090524	AD_non_lesion	1.08145		AGCATACTCCGCTGTT-1-SKN8090531	AD_lesion	1.25205		GATCAGTGTCTGGTCG-1-SKN8090530	AD_lesion	2.59577
				CTCGTACGTAAACGCG-1-SKN8090524	AD_non_lesion	0		AGCCTAAAGAGTAATC-1-SKN8090531	AD_lesion	2.45081		GATCGATAGCGCTTAT-1-SKN8090530	AD_lesion	0
				CTCGTACGTAAGTAGT-1-SKN8090524	AD_non_lesion	0		AGCGGTCAGAAGGTGA-1-SKN8090531	AD_lesion	0.45563		GATCGATAGGCAAAGA-1-SKN8090530	AD_lesion	0
				CTCGTACGTCAAGCGA-1-SKN8090524	AD_non_lesion	0		AGCGGTCGTCAAGCGA-1-SKN8090531	AD_lesion	0.790251		GATCGATCACAGCCCA-1-SKN8090530	AD_lesion	2.34294
				CTCGTACGTGGCGAAT-1-SKN8090524	AD_non_lesion	1.39979		AGCGGTCTCTACCAGA-1-SKN8090531	AD_lesion	1.23756		GATCGCGCACTAGTAC-1-SKN8090530	AD_lesion	0
				CTCGTACGTTGGACCC-1-SKN8090524	AD_non_lesion	1.94883		AGCGTATAGTCAATAG-1-SKN8090531	AD_lesion	1.97216		GATCGCGGTTGTACAC-1-SKN8090530	AD_lesion	0
				CTCGTACTCACCCTCA-1-SKN8090524	AD_non_lesion	1.3318		AGCGTATTCGTCCGTT-1-SKN8090531	AD_lesion	0.691054		GATCGTACACAAGTAA-1-SKN8090530	AD_lesion	2.34891
				CTCGTACTCCTGCTTG-1-SKN8090524	AD_non_lesion	0		AGCGTCGCACACTGCG-1-SKN8090531	AD_lesion	1.79552		GATCGTACAGCCTATA-1-SKN8090530	AD_lesion	2.26701
				CTCGTCAAGTACTTGC-1-SKN8090524	AD_non_lesion	2.14344		AGCGTCGTCAATCTCT-1-SKN8090531	AD_lesion	0		GATCGTACATCTGGTA-1-SKN8090530	AD_lesion	0
				CTCGTCACAATTCCTT-1-SKN8090524	AD_non_lesion	1.44931		AGCGTCGTCTTAGAGC-1-SKN8090531	AD_lesion	1.39956		GATCGTATCATACGGT-1-SKN8090530	AD_lesion	0
				CTCGTCAGTCCTCTTG-1-SKN8090524	AD_non_lesion	1.15185		AGCTCCTAGAAGAAGC-1-SKN8090531	AD_lesion	0.908834		GATCGTATCGGATGGA-1-SKN8090530	AD_lesion	2.25776
				CTCTAATAGCTATGCT-1-SKN8090524	AD_non_lesion	3.65861		AGCTCTCTCATGTAGC-1-SKN8090531	AD_lesion	2.99486		GATCTAGAGTGTTAGA-1-SKN8090530	AD_lesion	0
				CTCTAATCAGTGACAG-1-SKN8090524	AD_non_lesion	0		AGCTCTCTCTTGTACT-1-SKN8090531	AD_lesion	1.28522		GATCTAGGTATGCTTG-1-SKN8090530	AD_lesion	0
				CTCTACGAGAAACCAT-1-SKN8090524	AD_non_lesion	0		AGCTTGAAGAGCTATA-1-SKN8090531	AD_lesion	2.54282		GATCTAGTCGCATGAT-1-SKN8090530	AD_lesion	0
				CTCTACGGTCTCCATC-1-SKN8090524	AD_non_lesion	1.22304		AGCTTGAAGTGGCACA-1-SKN8090531	AD_lesion	0		GATGAAAAGACAAAGG-1-SKN8090530	AD_lesion	0
				CTCTGGTAGCTACCGC-1-SKN8090524	AD_non_lesion	0		AGCTTGAGTCGATTGT-1-SKN8090531	AD_lesion	2.05447		GATGAAAAGGTAAACT-1-SKN8090530	AD_lesion	2.56939
				CTCTGGTTCAACTCTT-1-SKN8090524	AD_non_lesion	0.826663		AGCTTGATCTCTTATG-1-SKN8090531	AD_lesion	3.39393		GATGAAATCCAAGCCG-1-SKN8090530	AD_lesion	2.54614
				CTCTGGTTCAGGATCT-1-SKN8090524	AD_non_lesion	0		AGGCCACAGCAATATG-1-SKN8090531	AD_lesion	2.6053		GATGAGGAGAAAGTGG-1-SKN8090530	AD_lesion	1.73608
				CTCTGGTTCTATCGCC-1-SKN8090524	AD_non_lesion	0		AGGCCGTCAGTCACTA-1-SKN8090531	AD_lesion	1.47546		GATGAGGGTCGATTGT-1-SKN8090530	AD_lesion	2.41349
				CTGAAACAGTTGTCGT-1-SKN8090524	AD_non_lesion	0		AGGGAGTCAGCTATTG-1-SKN8090531	AD_lesion	2.06793		GATGAGGTCTTGTATC-1-SKN8090530	AD_lesion	2.60346
				CTGAAACCACTGTCGG-1-SKN8090524	AD_non_lesion	0		AGGGAGTTCAGGTTCA-1-SKN8090531	AD_lesion	2.81017		GATGCTAAGGGTTCCC-1-SKN8090530	AD_lesion	1.99899
				CTGAAACCAGTTAACC-1-SKN8090524	AD_non_lesion	0		AGGTCATAGAATAGGG-1-SKN8090531	AD_lesion	1.77961		GATGCTATCTGCAAGT-1-SKN8090530	AD_lesion	2.61025
				CTGAAACGTCATATGC-1-SKN8090524	AD_non_lesion	2.24988		AGGTCCGTCAGTTTGG-1-SKN8090531	AD_lesion	2.93689		GATTCAGAGAGCTGGT-1-SKN8090530	AD_lesion	1.81677
				CTGAAACTCAAAGTAG-1-SKN8090524	AD_non_lesion	1.27834		AGTAGTCTCGGATGTT-1-SKN8090531	AD_lesion	1.18161		GATTCAGGTATATCCG-1-SKN8090530	AD_lesion	0
				CTGAAACTCTGCCAGG-1-SKN8090524	AD_non_lesion	1.25401		AGTCTTTAGAGTAAGG-1-SKN8090531	AD_lesion	0.912855		GATTCAGGTCAGAATA-1-SKN8090530	AD_lesion	2.88594
				CTGAAGTAGTAGGTGC-1-SKN8090524	AD_non_lesion	0		AGTCTTTAGTAGCGGT-1-SKN8090531	AD_lesion	0		GCAAACTCACCCTATC-1-SKN8090530	AD_lesion	1.55716
				CTGAAGTCAATAGCAA-1-SKN8090524	AD_non_lesion	0		AGTCTTTTCGCATGGC-1-SKN8090531	AD_lesion	0.696262		GCAAACTCACCTTGTC-1-SKN8090530	AD_lesion	0
				CTGAAGTGTCTGATTG-1-SKN8090524	AD_non_lesion	0		AGTGAGGTCAGAAATG-1-SKN8090531	AD_lesion	1.60111		GCAAACTCATGCCTTC-1-SKN8090530	AD_lesion	2.22104
				CTGAAGTGTTAGTGGG-1-SKN8090524	AD_non_lesion	0		AGTGAGGTCGGCGCTA-1-SKN8090531	AD_lesion	0.872528		GCAAACTGTACCTACA-1-SKN8090530	AD_lesion	1.98722
				CTGAAGTTCCCTTGTG-1-SKN8090524	AD_non_lesion	1.29522		AGTGGGATCCCAGGTG-1-SKN8090531	AD_lesion	1.49883		GCAATCACACAACTGT-1-SKN8090530	AD_lesion	2.22434
				CTGAAGTTCGTGGTCG-1-SKN8090524	AD_non_lesion	2.43412		AGTGTCACACTAGTAC-1-SKN8090531	AD_lesion	2.07655		GCAATCACACGCTTTC-1-SKN8090530	AD_lesion	1.40349
				CTGATAGAGGCCCGTT-1-SKN8090524	AD_non_lesion	1.77569		AGTTGGTAGCGTCTAT-1-SKN8090531	AD_lesion	2.65588		GCAATCAGTATATCCG-1-SKN8090530	AD_lesion	1.52515
				CTGATAGAGTCGCCGT-1-SKN8090524	AD_non_lesion	0		AGTTGGTAGCTAAGAT-1-SKN8090531	AD_lesion	0		GCAATCATCTTATCTG-1-SKN8090530	AD_lesion	2.21157
				CTGATAGAGTGGACGT-1-SKN8090524	AD_non_lesion	1.14333		AGTTGGTCATTCGACA-1-SKN8090531	AD_lesion	1.5955		GCACATAAGACCACGA-1-SKN8090530	AD_lesion	1.89266
				CTGATAGCAAGGACTG-1-SKN8090524	AD_non_lesion	1.21481		AGTTGGTGTACATCCA-1-SKN8090531	AD_lesion	0.510719		GCACATACAGTTAACC-1-SKN8090530	AD_lesion	1.45365
				CTGATAGGTTTGGCGC-1-SKN8090524	AD_non_lesion	0		ATAACGCAGGGTGTGT-1-SKN8090531	AD_lesion	1.90068		GCACATAGTAACGACG-1-SKN8090530	AD_lesion	0
				CTGATAGTCACCAGGC-1-SKN8090524	AD_non_lesion	0		ATAACGCAGGTAGCCA-1-SKN8090531	AD_lesion	1.43861		GCACTCTAGAGTACCG-1-SKN8090530	AD_lesion	0
				CTGATAGTCAGTCCCT-1-SKN8090524	AD_non_lesion	1.05978		ATAAGAGAGTAATCCC-1-SKN8090531	AD_lesion	0		GCACTCTAGTCGTACT-1-SKN8090530	AD_lesion	1.85259
				CTGATAGTCTGGTGTA-1-SKN8090524	AD_non_lesion	1.08364		ATAAGAGCAAGCGCTC-1-SKN8090531	AD_lesion	0.746543		GCACTCTCAGCAGTTT-1-SKN8090530	AD_lesion	0
				CTGATCCAGACCCACC-1-SKN8090524	AD_non_lesion	1.41059		ATAAGAGTCCCTCTTT-1-SKN8090531	AD_lesion	2.49864		GCACTCTGTGTTGGGA-1-SKN8090530	AD_lesion	0
				CTGATCCCACAGGAGT-1-SKN8090524	AD_non_lesion	0		ATAGACCAGTCCAGGA-1-SKN8090531	AD_lesion	0		GCAGCCAAGATCTGAA-1-SKN8090530	AD_lesion	0
				CTGATCCCACATGACT-1-SKN8090524	AD_non_lesion	0		ATAGACCCATAAGACA-1-SKN8090531	AD_lesion	1.89186		GCAGTTAAGATGCGAC-1-SKN8090530	AD_lesion	0
				CTGATCCCACGTTGGC-1-SKN8090524	AD_non_lesion	1.01487		ATAGACCTCCCTGACT-1-SKN8090531	AD_lesion	2.63596		GCAGTTACAGTGAGTG-1-SKN8090530	AD_lesion	0
				CTGATCCCATACGCCG-1-SKN8090524	AD_non_lesion	0		ATCACGACACATTTCT-1-SKN8090531	AD_lesion	2.81133		GCAGTTAGTGCAACGA-1-SKN8090530	AD_lesion	0
				CTGATCCGTGTTTGGT-1-SKN8090524	AD_non_lesion	0		ATCACGAGTCCTCCAT-1-SKN8090531	AD_lesion	3.0187		GCAGTTATCATGTGGT-1-SKN8090530	AD_lesion	0
				CTGATCCTCTACCTGC-1-SKN8090524	AD_non_lesion	1.72406		ATCACGAGTGCTGTAT-1-SKN8090531	AD_lesion	2.5288		GCAGTTATCGTTTATC-1-SKN8090530	AD_lesion	0
				CTGCCTACACAGAGGT-1-SKN8090524	AD_non_lesion	1.66721		ATCATGGCAGCCTTGG-1-SKN8090531	AD_lesion	1.64864		GCATACAAGCTAGTCT-1-SKN8090530	AD_lesion	2.83397
				CTGCCTACAGCCTGTG-1-SKN8090524	AD_non_lesion	1.10871		ATCATGGGTGTGGTTT-1-SKN8090531	AD_lesion	2.48088		GCATACACAGACAGGT-1-SKN8090530	AD_lesion	2.37991
				CTGCCTAGTGAGTATA-1-SKN8090524	AD_non_lesion	0		ATCATGGTCGTCTGCT-1-SKN8090531	AD_lesion	0.878942		GCATACACATGTAGTC-1-SKN8090530	AD_lesion	0
				CTGCCTATCGGCGGTT-1-SKN8090524	AD_non_lesion	0		ATCCACCAGTCACGCC-1-SKN8090531	AD_lesion	0		GCATACAGTAGAGCTG-1-SKN8090530	AD_lesion	0
				CTGCCTATCTAACTTC-1-SKN8090524	AD_non_lesion	1.43289		ATCCACCCACCGAATT-1-SKN8090531	AD_lesion	0.697323		GCATACAGTAGAGGAA-1-SKN8090530	AD_lesion	0
				CTGCCTATCTGTGCAA-1-SKN8090524	AD_non_lesion	0		ATCCACCCAGTAGAGC-1-SKN8090531	AD_lesion	1.19577		GCATGATCAACTTGAC-1-SKN8090530	AD_lesion	2.07308
				CTGCGGAAGATGGGTC-1-SKN8090524	AD_non_lesion	0		ATCCACCGTGCCTGCA-1-SKN8090531	AD_lesion	2.15113		GCATGATGTACGACCC-1-SKN8090530	AD_lesion	2.05566
				CTGCGGAAGGGATACC-1-SKN8090524	AD_non_lesion	0		ATCCACCTCACATGCA-1-SKN8090531	AD_lesion	1.60142		GCATGATTCGGCCGAT-1-SKN8090530	AD_lesion	0
				CTGCGGACAAGCCTAT-1-SKN8090524	AD_non_lesion	1.06485		ATCCGAAAGAATCTCC-1-SKN8090531	AD_lesion	0.636617		GCATGCGAGAGCTGCA-1-SKN8090530	AD_lesion	0
				CTGCGGACAGGGAGAG-1-SKN8090524	AD_non_lesion	0		ATCCGAAAGGGTCTCC-1-SKN8090531	AD_lesion	0		GCATGCGGTTTGTGTG-1-SKN8090530	AD_lesion	2.51895
				CTGCGGACATCCAACA-1-SKN8090524	AD_non_lesion	1.9101		ATCCGAAGTCTGGTCG-1-SKN8090531	AD_lesion	0.918652		GCATGCGTCCCAAGAT-1-SKN8090530	AD_lesion	0
				CTGCGGAGTCATCCCT-1-SKN8090524	AD_non_lesion	1.83395		ATCCGAATCAACACAC-1-SKN8090531	AD_lesion	1.71746		GCATGTAAGACGACGT-1-SKN8090530	AD_lesion	0
				CTGCGGAGTCGTGGCT-1-SKN8090524	AD_non_lesion	0		ATCCGAATCACAATGC-1-SKN8090531	AD_lesion	3.08319		GCATGTACACGAAACG-1-SKN8090530	AD_lesion	0
				CTGCTGTAGAGCAATT-1-SKN8090524	AD_non_lesion	1.23045		ATCCGAATCATCGATG-1-SKN8090531	AD_lesion	1.6517		GCATGTAGTCATCGGC-1-SKN8090530	AD_lesion	2.18803
				CTGCTGTAGTGGTCCC-1-SKN8090524	AD_non_lesion	0		ATCGAGTGTGCCTGCA-1-SKN8090531	AD_lesion	0		GCATGTATCATCACCC-1-SKN8090530	AD_lesion	0
				CTGCTGTCACATTTCT-1-SKN8090524	AD_non_lesion	0		ATCTACTCAGCTGTAT-1-SKN8090531	AD_lesion	0.946448		GCCAAATCATGGGAAC-1-SKN8090530	AD_lesion	0
				CTGCTGTCAGTCGTGC-1-SKN8090524	AD_non_lesion	0		ATCTACTCAGGAACGT-1-SKN8090531	AD_lesion	0.509337		GCCTCTAAGTGGCACA-1-SKN8090530	AD_lesion	1.69532
				CTGCTGTGTCGTGGCT-1-SKN8090524	AD_non_lesion	0		ATCTGCCAGCGTTGCC-1-SKN8090531	AD_lesion	0		GCCTCTACAAGTCTAC-1-SKN8090530	AD_lesion	2.20222
				CTGCTGTGTTCGTCTC-1-SKN8090524	AD_non_lesion	1.87189		ATCTGCCAGCTAGTTC-1-SKN8090531	AD_lesion	1.14126		GCCTCTACAATACGCT-1-SKN8090530	AD_lesion	1.45465
				CTGCTGTGTTTAGGAA-1-SKN8090524	AD_non_lesion	0		ATCTGCCCAGGCTGAA-1-SKN8090531	AD_lesion	1.05781		GCCTCTACACTTAACG-1-SKN8090530	AD_lesion	2.67886
				CTGCTGTTCCGTAGGC-1-SKN8090524	AD_non_lesion	0		ATCTGCCGTGAGGGAG-1-SKN8090531	AD_lesion	1.55235		GCGACCAGTGTTCGAT-1-SKN8090530	AD_lesion	0
				CTGCTGTTCTAACTGG-1-SKN8090524	AD_non_lesion	1.39773		ATGAGGGAGATATGCA-1-SKN8090531	AD_lesion	1.16284		GCGACCATCACAACGT-1-SKN8090530	AD_lesion	2.02537
				CTGGTCTAGCAAATCA-1-SKN8090524	AD_non_lesion	0		ATGCGATGTCAATGTC-1-SKN8090531	AD_lesion	1.62044		GCGACCATCGTCGTTC-1-SKN8090530	AD_lesion	0
				CTGGTCTAGCCACGTC-1-SKN8090524	AD_non_lesion	0		ATGGGAGAGCGATATA-1-SKN8090531	AD_lesion	2.08935		GCGAGAAAGTTATCGC-1-SKN8090530	AD_lesion	1.44914
				CTGGTCTAGCGTTGCC-1-SKN8090524	AD_non_lesion	0		ATGGGAGTCGGAATCT-1-SKN8090531	AD_lesion	0		GCGAGAACATACGCCG-1-SKN8090530	AD_lesion	0
				CTGGTCTAGTGTGGCA-1-SKN8090524	AD_non_lesion	0		ATGTGTGAGATGGGTC-1-SKN8090531	AD_lesion	1.91496		GCGCAACAGATCCGAG-1-SKN8090530	AD_lesion	0
				CTGGTCTCAACGATCT-1-SKN8090524	AD_non_lesion	0		ATGTGTGTCTCAAGTG-1-SKN8090531	AD_lesion	1.87018		GCGCAACAGGACAGAA-1-SKN8090530	AD_lesion	0
				CTGGTCTCAGTACACT-1-SKN8090524	AD_non_lesion	1.6055		ATTACTCAGCAGATCG-1-SKN8090531	AD_lesion	1.85555		GCGCAGTAGGTGCACA-1-SKN8090530	AD_lesion	1.65307
				CTGGTCTCATGAAGTA-1-SKN8090524	AD_non_lesion	0		ATTACTCCAAGGCTCC-1-SKN8090531	AD_lesion	2.7353		GCGCCAAAGTAGGCCA-1-SKN8090530	AD_lesion	2.27207
				CTGGTCTCATTAGGCT-1-SKN8090524	AD_non_lesion	1.17361		ATTACTCGTAAGTAGT-1-SKN8090531	AD_lesion	2.75624		GCGCCAACAGGCTGAA-1-SKN8090530	AD_lesion	0
				CTGGTCTGTACCGCTG-1-SKN8090524	AD_non_lesion	1.56599		ATTACTCGTCTCATCC-1-SKN8090531	AD_lesion	0		GCGCCAAGTGCGATAG-1-SKN8090530	AD_lesion	0
				CTGGTCTGTCTTGATG-1-SKN8090524	AD_non_lesion	0.861015		ATTACTCTCCCTTGTG-1-SKN8090531	AD_lesion	2.18935		GCGCCAATCATAGCAC-1-SKN8090530	AD_lesion	0
				CTGGTCTTCTACTTAC-1-SKN8090524	AD_non_lesion	1.47136		ATTATCCAGGAATGGA-1-SKN8090531	AD_lesion	2.86469		GCGCCAATCCGTAGTA-1-SKN8090530	AD_lesion	0
				CTGTGCTAGTAAGTAC-1-SKN8090524	AD_non_lesion	0		ATTATCCAGTAGGTGC-1-SKN8090531	AD_lesion	2.02071		GCGCGATAGGTTACCT-1-SKN8090530	AD_lesion	0
				CTGTGCTAGTGCGATG-1-SKN8090524	AD_non_lesion	1.13467		ATTATCCGTAATCACC-1-SKN8090531	AD_lesion	0		GCGCGATCAGCGTAAG-1-SKN8090530	AD_lesion	1.69351
				CTGTGCTCACATAACC-1-SKN8090524	AD_non_lesion	0		ATTCTACGTTGAGTTC-1-SKN8090531	AD_lesion	2.38318		GCGCGATGTAGAAGGA-1-SKN8090530	AD_lesion	0
				CTGTGCTGTCAATACC-1-SKN8090524	AD_non_lesion	1.21215		ATTGGACAGGACACCA-1-SKN8090531	AD_lesion	1.85694		GCGCGATGTATGAAAC-1-SKN8090530	AD_lesion	0
				CTGTGCTGTCCGAAGA-1-SKN8090524	AD_non_lesion	0		ATTGGTGGTACCAGTT-1-SKN8090531	AD_lesion	1.48191		GCGGGTTAGACTAGGC-1-SKN8090530	AD_lesion	0
				CTGTGCTTCACAACGT-1-SKN8090524	AD_non_lesion	0.985225		ATTGGTGTCCAGTAGT-1-SKN8090531	AD_lesion	0		GCGGGTTCACGGATAG-1-SKN8090530	AD_lesion	0.805825
				CTGTTTAAGGACAGAA-1-SKN8090524	AD_non_lesion	1.95853		ATTGGTGTCCTCAACC-1-SKN8090531	AD_lesion	1.72789		GCGGGTTCAGATGGCA-1-SKN8090530	AD_lesion	0
				CTGTTTAAGGCTCTTA-1-SKN8090524	AD_non_lesion	1.28002		ATTTCTGAGGCTACGA-1-SKN8090531	AD_lesion	1.32062		GCGGGTTTCAGGCGAA-1-SKN8090530	AD_lesion	0
				CTGTTTAAGTACGTTC-1-SKN8090524	AD_non_lesion	1.83912		ATTTCTGCAATCAGAA-1-SKN8090531	AD_lesion	1.61576		GCTCCTACAAAGTGCG-1-SKN8090530	AD_lesion	1.98154
				CTGTTTACATGGTCTA-1-SKN8090524	AD_non_lesion	0.648886		ATTTCTGTCAACGGGA-1-SKN8090531	AD_lesion	1.41494		GCTCCTAGTCGAATCT-1-SKN8090530	AD_lesion	2.69416
				CTGTTTAGTGACGCCT-1-SKN8090524	AD_non_lesion	0		ATTTCTGTCACAAACC-1-SKN8090531	AD_lesion	1.32148		GCTCCTAGTGAGGCTA-1-SKN8090530	AD_lesion	0
				CTGTTTATCCGGCACA-1-SKN8090524	AD_non_lesion	0.845322		ATTTCTGTCACAGGCC-1-SKN8090531	AD_lesion	2.19841		GCTCCTATCAGCTGGC-1-SKN8090530	AD_lesion	0
				CTGTTTATCGTACCGG-1-SKN8090524	AD_non_lesion	1.06886		CAACCAATCGGTGTCG-1-SKN8090531	AD_lesion	0.642627		GCTCTGTAGCACCGCT-1-SKN8090530	AD_lesion	2.75404
				CTGTTTATCTACTTAC-1-SKN8090524	AD_non_lesion	0		CAACCTCCAGACACTT-1-SKN8090531	AD_lesion	1.72652		GCTCTGTCATGGTTGT-1-SKN8090530	AD_lesion	0
				CTGTTTATCTCTAGGA-1-SKN8090524	AD_non_lesion	0.869458		CAACCTCGTTACCAGT-1-SKN8090531	AD_lesion	2.39517		GCTCTGTGTCAATACC-1-SKN8090530	AD_lesion	1.45516
				CTTAACTAGGGCTCTC-1-SKN8090524	AD_non_lesion	1.52094		CAACTAGCACTTCTGC-1-SKN8090531	AD_lesion	0		GCTCTGTGTCCGAATT-1-SKN8090530	AD_lesion	2.27912
				CTTAACTAGTAGCCGA-1-SKN8090524	AD_non_lesion	0		CAACTAGCATGGTAGG-1-SKN8090531	AD_lesion	2.30047		GCTCTGTGTTGATTGC-1-SKN8090530	AD_lesion	2.35063
				CTTAACTCAATTCCTT-1-SKN8090524	AD_non_lesion	1.3728		CAACTAGGTACGCACC-1-SKN8090531	AD_lesion	1.31119		GCTCTGTTCAAGGTAA-1-SKN8090530	AD_lesion	2.93436
				CTTAACTCATAGAAAC-1-SKN8090524	AD_non_lesion	0		CAAGAAAGTGAAAGAG-1-SKN8090531	AD_lesion	1.85572		GCTCTGTTCGACAGCC-1-SKN8090530	AD_lesion	2.18593
				CTTAACTGTACTTGAC-1-SKN8090524	AD_non_lesion	1.60912		CAAGAAAGTGGTTTCA-1-SKN8090531	AD_lesion	1.22669		GCTGCAGGTAAGTAGT-1-SKN8090530	AD_lesion	1.9478
				CTTAACTGTCTAAACC-1-SKN8090524	AD_non_lesion	1.07137		CAAGAAATCGAGGTAG-1-SKN8090531	AD_lesion	1.34788		GCTGCAGGTGACTCAT-1-SKN8090530	AD_lesion	1.95766
				CTTAACTGTGTGAAAT-1-SKN8090524	AD_non_lesion	0		CAAGATCCACGGTTTA-1-SKN8090531	AD_lesion	2.50193		GCTGCGAGTGATGTCT-1-SKN8090530	AD_lesion	2.12326
				CTTAACTGTGTGTGCC-1-SKN8090524	AD_non_lesion	1.34739		CAAGATCTCATCACCC-1-SKN8090531	AD_lesion	0		GCTGCTTCATCACGAT-1-SKN8090530	AD_lesion	1.84583
				CTTAACTTCAGTTGAC-1-SKN8090524	AD_non_lesion	1.01769		CAAGGCCAGGCGATAC-1-SKN8090531	AD_lesion	2.73947		GCTGGGTAGAAGGACA-1-SKN8090530	AD_lesion	2.25776
				CTTAACTTCTTGGGTA-1-SKN8090524	AD_non_lesion	0		CAAGGCCCAGACTCGC-1-SKN8090531	AD_lesion	1.58463		GCTGGGTGTGCAGACA-1-SKN8090530	AD_lesion	2.07918
				CTTACCGAGAGTACCG-1-SKN8090524	AD_non_lesion	0		CACAAACAGATAGGAG-1-SKN8090531	AD_lesion	2.28561		GCTTCCAAGCTCCTTC-1-SKN8090530	AD_lesion	1.77203
				CTTACCGAGCGGCTTC-1-SKN8090524	AD_non_lesion	0		CACAAACCACCAGGTC-1-SKN8090531	AD_lesion	1.98505		GCTTCCACATCTCGCT-1-SKN8090530	AD_lesion	2.39246
				CTTACCGAGGCCCTTG-1-SKN8090524	AD_non_lesion	1.09981		CACAAACGTAGATTAG-1-SKN8090531	AD_lesion	1.06838		GCTTCCACATTCTCAT-1-SKN8090530	AD_lesion	1.68953
				CTTACCGCAAACCTAC-1-SKN8090524	AD_non_lesion	0		CACACAACATTCCTCG-1-SKN8090531	AD_lesion	2.44897		GCTTCCAGTCAAAGAT-1-SKN8090530	AD_lesion	3.41199
				CTTACCGCATGAGCGA-1-SKN8090524	AD_non_lesion	0		CACACCTAGCTCCCAG-1-SKN8090531	AD_lesion	1.50072		GCTTCCAGTCTTTCAT-1-SKN8090530	AD_lesion	3.05169
				CTTACCGGTATGCTTG-1-SKN8090524	AD_non_lesion	1.99955		CACACCTTCTCAACTT-1-SKN8090531	AD_lesion	2.0469		GCTTCCAGTGCAGACA-1-SKN8090530	AD_lesion	0
				CTTACCGTCCTGCCAT-1-SKN8090524	AD_non_lesion	0		CACAGGCTCATCACCC-1-SKN8090531	AD_lesion	2.28524		GCTTGAAAGCTTATCG-1-SKN8090530	AD_lesion	2.11938
				CTTAGGAAGATGTGTA-1-SKN8090524	AD_non_lesion	1.56954		CACAGTACATCCAACA-1-SKN8090531	AD_lesion	2.68182		GCTTGAAAGTACATGA-1-SKN8090530	AD_lesion	1.71859
				CTTAGGAAGGACAGCT-1-SKN8090524	AD_non_lesion	0		CACATAGAGCTGTCTA-1-SKN8090531	AD_lesion	2.30794		GCTTGAAAGTCATCCA-1-SKN8090530	AD_lesion	2.55568
				CTTAGGAAGGCGATAC-1-SKN8090524	AD_non_lesion	0		CACATAGAGTTAGCGG-1-SKN8090531	AD_lesion	1.12222		GCTTGAATCCATGAAC-1-SKN8090530	AD_lesion	0
				CTTAGGAAGTCATGCT-1-SKN8090524	AD_non_lesion	0		CACATTTAGTAGGTGC-1-SKN8090531	AD_lesion	2.1181		GCTTGAATCGCCTGTT-1-SKN8090530	AD_lesion	0
				CTTAGGAAGTGAAGAG-1-SKN8090524	AD_non_lesion	0.982499		CACATTTAGTCCAGGA-1-SKN8090531	AD_lesion	2.30796		GCTTGAATCTATGTGG-1-SKN8090530	AD_lesion	2.46016
				CTTAGGACAATCGGTT-1-SKN8090524	AD_non_lesion	0		CACATTTCACGGCGTT-1-SKN8090531	AD_lesion	0		GGAAAGCCACTTAACG-1-SKN8090530	AD_lesion	0
				CTTAGGACAGTTTACG-1-SKN8090524	AD_non_lesion	1.31861		CACATTTGTTAAAGTG-1-SKN8090531	AD_lesion	2.39085		GGAAAGCTCCTTTCGG-1-SKN8090530	AD_lesion	2.32401
				CTTAGGAGTCTAAACC-1-SKN8090524	AD_non_lesion	0		CACCACTAGAGTACAT-1-SKN8090531	AD_lesion	1.49365		GGAACTTAGACTGTAA-1-SKN8090530	AD_lesion	1.5437
				CTTAGGAGTCTTCAAG-1-SKN8090524	AD_non_lesion	1.12559		CACCACTTCTGTCAAG-1-SKN8090531	AD_lesion	1.67693		GGAACTTAGTACGCGA-1-SKN8090530	AD_lesion	2.25013
				CTTAGGAGTGCTCTTC-1-SKN8090524	AD_non_lesion	0.894422		CACCAGGCAATCCGAT-1-SKN8090531	AD_lesion	0.648886		GGAACTTAGTGCGTGA-1-SKN8090530	AD_lesion	1.98858
				CTTAGGAGTGGCTCCA-1-SKN8090524	AD_non_lesion	1.20164		CACCAGGCACGGTTTA-1-SKN8090531	AD_lesion	1.42388		GGAACTTCACGACGAA-1-SKN8090530	AD_lesion	2.63092
				CTTAGGAGTGTTGGGA-1-SKN8090524	AD_non_lesion	1.44269		CACCAGGCACTGTCGG-1-SKN8090531	AD_lesion	1.88078		GGAACTTCATTTCAGG-1-SKN8090530	AD_lesion	0
				CTTAGGATCTGTTTGT-1-SKN8090524	AD_non_lesion	0		CACCAGGCAGACAGGT-1-SKN8090531	AD_lesion	3.94665		GGAACTTTCTGTTGAG-1-SKN8090530	AD_lesion	0
				CTTCTCTAGGCTCAGA-1-SKN8090524	AD_non_lesion	1.21715		CACCTTGAGGGAGTAA-1-SKN8090531	AD_lesion	2.7936		GGAATAACAAGCCATT-1-SKN8090530	AD_lesion	0
				CTTCTCTAGGTAGCTG-1-SKN8090524	AD_non_lesion	0		CACCTTGGTCGCCATG-1-SKN8090531	AD_lesion	2.3394		GGAATAATCGGGAGTA-1-SKN8090530	AD_lesion	2.37902
				CTTCTCTAGTGGGTTG-1-SKN8090524	AD_non_lesion	0		CACCTTGGTCTAACGT-1-SKN8090531	AD_lesion	2.04416		GGAATAATCTAACTCT-1-SKN8090530	AD_lesion	0
				CTTCTCTCAGCTGGCT-1-SKN8090524	AD_non_lesion	0		CACTCCAGTACCGCTG-1-SKN8090531	AD_lesion	2.00481		GGACAAGAGAACTGTA-1-SKN8090530	AD_lesion	0
				CTTCTCTGTCAGAATA-1-SKN8090524	AD_non_lesion	0		CACTCCAGTATGGTTC-1-SKN8090531	AD_lesion	1.49741		GGACAAGAGCTCAACT-1-SKN8090530	AD_lesion	2.72093
				CTTCTCTGTGGTTTCA-1-SKN8090524	AD_non_lesion	1.01825		CAGAATCAGCATCATC-1-SKN8090531	AD_lesion	1.88765		GGACAAGCAGCGATCC-1-SKN8090530	AD_lesion	0
				CTTCTCTTCACCAGGC-1-SKN8090524	AD_non_lesion	0		CAGAATCTCCTAGAAC-1-SKN8090531	AD_lesion	1.16375		GGACAAGGTTCTCATT-1-SKN8090530	AD_lesion	1.94625
				CTTCTCTTCCTTCAAT-1-SKN8090524	AD_non_lesion	1.55745		CAGAATCTCTCGGACG-1-SKN8090531	AD_lesion	0.611371		GGACAAGTCAAACAAG-1-SKN8090530	AD_lesion	2.06342
				CTTGGCTAGGACCACA-1-SKN8090524	AD_non_lesion	1.22144		CAGAGAGCAGCTCGAC-1-SKN8090531	AD_lesion	0.712229		GGACAGAAGATGGGTC-1-SKN8090530	AD_lesion	0
				CTTGGCTAGGTGTGGT-1-SKN8090524	AD_non_lesion	1.07926		CAGAGAGGTACGCTGC-1-SKN8090531	AD_lesion	1.93375		GGACAGACAGCTTAAC-1-SKN8090530	AD_lesion	0
				CTTGGCTCAAGACGTG-1-SKN8090524	AD_non_lesion	0		CAGAGAGTCAGTTCGA-1-SKN8090531	AD_lesion	0		GGACATTAGATGGGTC-1-SKN8090530	AD_lesion	0
				CTTGGCTGTAAGTAGT-1-SKN8090524	AD_non_lesion	0		CAGCAGCAGTGTGGCA-1-SKN8090531	AD_lesion	0.983162		GGACATTCATGTAAGA-1-SKN8090530	AD_lesion	0
				CTTGGCTGTAGCCTCG-1-SKN8090524	AD_non_lesion	0		CAGCAGCGTAAGAGAG-1-SKN8090531	AD_lesion	0		GGACATTTCCATGCTC-1-SKN8090530	AD_lesion	1.52995
				CTTGGCTGTCAGATAA-1-SKN8090524	AD_non_lesion	0		CAGCAGCGTCTTGATG-1-SKN8090531	AD_lesion	0.634736		GGACGTCAGGACTGGT-1-SKN8090530	AD_lesion	0
				CTTGGCTGTGGGTCAA-1-SKN8090524	AD_non_lesion	0		CAGCATACACACAGAG-1-SKN8090531	AD_lesion	1.06361		GGACGTCAGTACACCT-1-SKN8090530	AD_lesion	1.6813
				CTTGGCTTCGAGAGCA-1-SKN8090524	AD_non_lesion	0		CAGCATATCCAATGGT-1-SKN8090531	AD_lesion	0		GGACGTCAGTACGCCC-1-SKN8090530	AD_lesion	0
				CTTGGCTTCGTCACGG-1-SKN8090524	AD_non_lesion	0		CAGCCGACACAGCCCA-1-SKN8090531	AD_lesion	2.4098		GGACGTCGTTGCGTTA-1-SKN8090530	AD_lesion	0
				CTTTGCGAGACTAAGT-1-SKN8090524	AD_non_lesion	1.95232		CAGCCGACAGCAGTTT-1-SKN8090531	AD_lesion	0		GGAGCAACAGCCTGTG-1-SKN8090530	AD_lesion	1.63322
				CTTTGCGAGACTGGGT-1-SKN8090524	AD_non_lesion	1.03833		CAGCCGACATTACGAC-1-SKN8090531	AD_lesion	0.623409		GGAGCAATCTTCATGT-1-SKN8090530	AD_lesion	2.23285
				CTTTGCGAGATGCCAG-1-SKN8090524	AD_non_lesion	0		CAGCCGAGTTACCAGT-1-SKN8090531	AD_lesion	1.05941		GGATGTTAGATACACA-1-SKN8090530	AD_lesion	2.17203
				CTTTGCGAGCGATATA-1-SKN8090524	AD_non_lesion	0		CAGCCGATCATAACCG-1-SKN8090531	AD_lesion	2.31245		GGATGTTGTATAGGTA-1-SKN8090530	AD_lesion	2.15836
				CTTTGCGAGCGTTCCG-1-SKN8090524	AD_non_lesion	0.854835		CAGCCGATCTTGAGAC-1-SKN8090531	AD_lesion	0.819781		GGATGTTGTATAGTAG-1-SKN8090530	AD_lesion	1.80564
				CTTTGCGCACTGTCGG-1-SKN8090524	AD_non_lesion	0		CAGCGACCAGAGCCAA-1-SKN8090531	AD_lesion	1.48083		GGCAATTCAAGCCTAT-1-SKN8090530	AD_lesion	0
				CTTTGCGCATATACGC-1-SKN8090524	AD_non_lesion	0.819142		CAGCGACTCCCAACGG-1-SKN8090531	AD_lesion	2.2616		GGCAATTCATGCCTAA-1-SKN8090530	AD_lesion	1.60816
				CTTTGCGCATGTCGAT-1-SKN8090524	AD_non_lesion	1.13267		CAGCGACTCCGAAGAG-1-SKN8090531	AD_lesion	0		GGCAATTGTCCGCTGA-1-SKN8090530	AD_lesion	1.50821
				CTTTGCGGTAAGTTCC-1-SKN8090524	AD_non_lesion	0		CAGCTAATCCACTGGG-1-SKN8090531	AD_lesion	0.595389		GGCCGATAGAGCCCAA-1-SKN8090530	AD_lesion	0
				CTTTGCGGTCACACGC-1-SKN8090524	AD_non_lesion	0		CAGCTAATCCGCGTTT-1-SKN8090531	AD_lesion	1.11667		GGCCGATAGCAGACTG-1-SKN8090530	AD_lesion	1.78142
				CTTTGCGGTCGTTGTA-1-SKN8090524	AD_non_lesion	2.52814		CAGCTAATCTTGAGGT-1-SKN8090531	AD_lesion	1.97982		GGCCGATAGTGTACTC-1-SKN8090530	AD_lesion	0
				CTTTGCGGTGTGAATA-1-SKN8090524	AD_non_lesion	0		CAGCTGGGTCGGCACT-1-SKN8090531	AD_lesion	1.26898		GGCCGATCACCTTGTC-1-SKN8090530	AD_lesion	0
				CTTTGCGGTTCGAATC-1-SKN8090524	AD_non_lesion	0		CAGCTGGGTTGATTCG-1-SKN8090531	AD_lesion	1.50059		GGCCGATCATTATCTC-1-SKN8090530	AD_lesion	0
				CTTTGCGTCCGAACGC-1-SKN8090524	AD_non_lesion	0.748034		CAGTAACGTATTCTCT-1-SKN8090531	AD_lesion	0		GGCGACTCAGCTCGAC-1-SKN8090530	AD_lesion	0
				CTTTGCGTCCTCCTAG-1-SKN8090524	AD_non_lesion	0.813368		CAGTCCTGTTTAGGAA-1-SKN8090531	AD_lesion	1.3927		GGCGACTGTTGGTTTG-1-SKN8090530	AD_lesion	2.38706
				CTTTGCGTCTCCCTGA-1-SKN8090524	AD_non_lesion	0		CATATGGAGTTTGCGT-1-SKN8090531	AD_lesion	0.78154		GGCGACTTCATCGATG-1-SKN8090530	AD_lesion	0
				CTTTGCGTCTCGTTTA-1-SKN8090524	AD_non_lesion	0		CATATTCAGTGTGAAT-1-SKN8090531	AD_lesion	1.65878		GGCGACTTCCCTTGCA-1-SKN8090530	AD_lesion	0
				GAAACTCAGGAGTACC-1-SKN8090524	AD_non_lesion	0		CATATTCCAACTGCGC-1-SKN8090531	AD_lesion	1.96028		GGCGTGTGTGTGCCTG-1-SKN8090530	AD_lesion	2.24861
				GAAACTCGTAACGCGA-1-SKN8090524	AD_non_lesion	0		CATCAAGAGGCTACGA-1-SKN8090531	AD_lesion	1.6917		GGCGTGTTCCGCGTTT-1-SKN8090530	AD_lesion	0
				GAAACTCGTTCGAATC-1-SKN8090524	AD_non_lesion	0.980361		CATCAAGTCGTCGTTC-1-SKN8090531	AD_lesion	1.59721		GGCTCGAAGCTATGCT-1-SKN8090530	AD_lesion	0
				GAAACTCTCACTTATC-1-SKN8090524	AD_non_lesion	0		CATCAAGTCTATCGCC-1-SKN8090531	AD_lesion	2.59148		GGCTCGACAGTCCTTC-1-SKN8090530	AD_lesion	1.42206
				GAAACTCTCATGCAAC-1-SKN8090524	AD_non_lesion	0		CATCAGACACACCGCA-1-SKN8090531	AD_lesion	2.80798		GGCTCGAGTTCTGTTT-1-SKN8090530	AD_lesion	0
				GAAACTCTCGCCCTTA-1-SKN8090524	AD_non_lesion	1.35581		CATCCACCAGCCAATT-1-SKN8090531	AD_lesion	1.80437		GGCTGGTCAAAGCAAT-1-SKN8090530	AD_lesion	2.53324
				GAAATGACACATTTCT-1-SKN8090524	AD_non_lesion	0		CATCCACTCCAAACTG-1-SKN8090531	AD_lesion	2.53228		GGCTGGTCAGCCTATA-1-SKN8090530	AD_lesion	0
				GAAATGACATTATCTC-1-SKN8090524	AD_non_lesion	0		CATCGAAAGTTATCGC-1-SKN8090531	AD_lesion	1.41647		GGCTGGTGTAAGTTCC-1-SKN8090530	AD_lesion	0
				GAAATGAGTACCGAGA-1-SKN8090524	AD_non_lesion	0		CATCGAATCGCGTAGC-1-SKN8090531	AD_lesion	2.74146		GGGAATGAGCAGGCTA-1-SKN8090530	AD_lesion	0
				GAAATGAGTTGTGGCC-1-SKN8090524	AD_non_lesion	1.2418		CATCGGGAGTGTACTC-1-SKN8090531	AD_lesion	0		GGGAATGCAAAGTGCG-1-SKN8090530	AD_lesion	0
				GAACATCTCAACACGT-1-SKN8090524	AD_non_lesion	2.20437		CATCGGGGTAAAGGAG-1-SKN8090531	AD_lesion	2.98197		GGGAATGCACGCTTTC-1-SKN8090530	AD_lesion	2.448
				GAACATCTCCTCAACC-1-SKN8090524	AD_non_lesion	0		CATCGGGGTGACGGTA-1-SKN8090531	AD_lesion	0.802414		GGGAATGTCACAAACC-1-SKN8090530	AD_lesion	0
				GAACATCTCCTTCAAT-1-SKN8090524	AD_non_lesion	0		CATGACACATCTGGTA-1-SKN8090531	AD_lesion	2.57311		GGGAATGTCACATACG-1-SKN8090530	AD_lesion	0
				GAACCTAAGCTAGGCA-1-SKN8090524	AD_non_lesion	1.11418		CATGACAGTAGAGTGC-1-SKN8090531	AD_lesion	2.49006		GGGACCTGTCGGCACT-1-SKN8090530	AD_lesion	0
				GAACCTAAGTGGTCCC-1-SKN8090524	AD_non_lesion	0		CATGACATCAGCGACC-1-SKN8090531	AD_lesion	1.77461		GGGACCTTCCGTCAAA-1-SKN8090530	AD_lesion	0
				GAACCTACATCATCCC-1-SKN8090524	AD_non_lesion	1.36569		CATGCCTAGACTAGAT-1-SKN8090531	AD_lesion	2.62854		GGGACCTTCCGTTGTC-1-SKN8090530	AD_lesion	0
				GAACCTAGTTCGTTGA-1-SKN8090524	AD_non_lesion	0		CATGCCTCACAGATTC-1-SKN8090531	AD_lesion	2.10596		GGGAGATTCCCTCAGT-1-SKN8090530	AD_lesion	1.72349
				GAACCTATCCACGACG-1-SKN8090524	AD_non_lesion	0.851049		CATTATCCAGCTTAAC-1-SKN8090531	AD_lesion	1.88078		GGGATGAGTATTCTCT-1-SKN8090530	AD_lesion	0
				GAACCTATCCTCCTAG-1-SKN8090524	AD_non_lesion	1.57256		CATTATCCATCAGTAC-1-SKN8090531	AD_lesion	0		GGGATGAGTTCGCTAA-1-SKN8090530	AD_lesion	0
				GAACCTATCGCCAGCA-1-SKN8090524	AD_non_lesion	0.749679		CATTATCCATTAGGCT-1-SKN8090531	AD_lesion	1.94724		GGGCACTAGGGTGTGT-1-SKN8090530	AD_lesion	0
				GAACGGAAGGAATGGA-1-SKN8090524	AD_non_lesion	1.06585		CATTATCGTTCAGTAC-1-SKN8090531	AD_lesion	1.36036		GGGCACTGTCTGATTG-1-SKN8090530	AD_lesion	1.64374
				GAACGGACACACCGAC-1-SKN8090524	AD_non_lesion	1.8965		CATTATCTCGGCGGTT-1-SKN8090531	AD_lesion	0.891611		GGGCACTTCAAACAAG-1-SKN8090530	AD_lesion	0
				GAACGGACACCCTATC-1-SKN8090524	AD_non_lesion	0.999975		CATTCGCAGCATCATC-1-SKN8090531	AD_lesion	1.34972		GGGCATCAGTGAATTG-1-SKN8090530	AD_lesion	0
				GAACGGACAGCTGGCT-1-SKN8090524	AD_non_lesion	0		CATTCGCGTCAACTGT-1-SKN8090531	AD_lesion	1.9059		GGGCATCCAAGTCTAC-1-SKN8090530	AD_lesion	0
				GAACGGAGTTGTCGCG-1-SKN8090524	AD_non_lesion	0		CCAATCCAGGAGCGTT-1-SKN8090531	AD_lesion	1.27165		GGGTCTGAGACACGAC-1-SKN8090530	AD_lesion	2.16996
				GAACGGATCCGCTGTT-1-SKN8090524	AD_non_lesion	0		CCAATCCAGGGCTTCC-1-SKN8090531	AD_lesion	0		GGGTCTGAGTGGCACA-1-SKN8090530	AD_lesion	2.33827
				GAAGCAGAGTCGTACT-1-SKN8090524	AD_non_lesion	1.62008		CCAATCCCACCCATTC-1-SKN8090531	AD_lesion	2.02252		GGGTCTGCACCTGGTG-1-SKN8090530	AD_lesion	0
				GAAGCAGAGTTATCGC-1-SKN8090524	AD_non_lesion	1.32507		CCACGGAGTGTTGAGG-1-SKN8090531	AD_lesion	1.61061		GGGTCTGTCAATAAGG-1-SKN8090530	AD_lesion	0
				GAAGCAGCACAGAGGT-1-SKN8090524	AD_non_lesion	1.08741		CCACGGATCCGAACGC-1-SKN8090531	AD_lesion	0		GGGTCTGTCGTACCGG-1-SKN8090530	AD_lesion	0
				GAAGCAGTCAACACAC-1-SKN8090524	AD_non_lesion	0		CCACTACAGATAGGAG-1-SKN8090531	AD_lesion	1.98347		GGGTTGCAGGACCACA-1-SKN8090530	AD_lesion	1.89027
				GAAGCAGTCTTTACGT-1-SKN8090524	AD_non_lesion	0		CCACTACCAAAGGCGT-1-SKN8090531	AD_lesion	1.83894		GGGTTGCCACACTGCG-1-SKN8090530	AD_lesion	0
				GAATAAGAGTTAGGTA-1-SKN8090524	AD_non_lesion	1.06299		CCACTACCACGGCCAT-1-SKN8090531	AD_lesion	1.19438		GGTATTGCAGTCTTCC-1-SKN8090530	AD_lesion	0
				GAATAAGCACCTGGTG-1-SKN8090524	AD_non_lesion	1.53736		CCACTACTCACGCGGT-1-SKN8090531	AD_lesion	1.37788		GGTATTGGTCCGTTAA-1-SKN8090530	AD_lesion	0
				GAATAAGCAGGTTTCA-1-SKN8090524	AD_non_lesion	0.9686		CCAGCGAAGCCAACAG-1-SKN8090531	AD_lesion	1.01331		GGTATTGGTGTTCGAT-1-SKN8090530	AD_lesion	1.58247
				GAATAAGCAGTAGAGC-1-SKN8090524	AD_non_lesion	0		CCAGCGAAGTTAGGTA-1-SKN8090531	AD_lesion	0		GGTGAAGCAACACGCC-1-SKN8090530	AD_lesion	0
				GAATAAGGTCAGTGGA-1-SKN8090524	AD_non_lesion	0		CCATTCGCATTCTTAC-1-SKN8090531	AD_lesion	3.6874		GGTGAAGCAAGTCTAC-1-SKN8090530	AD_lesion	0
				GAATAAGGTGCGGTAA-1-SKN8090524	AD_non_lesion	0		CCATTCGTCAGATAAG-1-SKN8090531	AD_lesion	1.87422		GGTGAAGGTCGACTGC-1-SKN8090530	AD_lesion	1.85305
				GAATAAGTCAGCTCTC-1-SKN8090524	AD_non_lesion	1.05232		CCCAATCGTCCGAATT-1-SKN8090531	AD_lesion	1.03375		GGTGAAGTCATTATCC-1-SKN8090530	AD_lesion	1.92545
				GAATAAGTCATTATCC-1-SKN8090524	AD_non_lesion	1.19213		CCCAATCGTGGTAACG-1-SKN8090531	AD_lesion	0		GGTGCGTAGATCACGG-1-SKN8090530	AD_lesion	0
				GAATGAACATCAGTCA-1-SKN8090524	AD_non_lesion	1.10912		CCCAGTTCACCACCAG-1-SKN8090531	AD_lesion	1.28052		GGTGCGTTCATAGCAC-1-SKN8090530	AD_lesion	2.10028
				GAATGAACATTCGACA-1-SKN8090524	AD_non_lesion	0.906123		CCCAGTTGTACGACCC-1-SKN8090531	AD_lesion	0		GGTGCGTTCTGGGCCA-1-SKN8090530	AD_lesion	0
				GAATGAAGTCGCGTGT-1-SKN8090524	AD_non_lesion	0		CCCAGTTGTCTAGCCG-1-SKN8090531	AD_lesion	0		GGTGTTAAGATAGTCA-1-SKN8090530	AD_lesion	0
				GAATGAATCCTGCAGG-1-SKN8090524	AD_non_lesion	1.13769		CCCAGTTTCCTAGGGC-1-SKN8090531	AD_lesion	1.44064		GGTGTTAAGGTGTTAA-1-SKN8090530	AD_lesion	0
				GACACGCAGAGGTAGA-1-SKN8090524	AD_non_lesion	0		CCCTCCTAGTCCAGGA-1-SKN8090531	AD_lesion	0		GGTGTTATCATATCGG-1-SKN8090530	AD_lesion	1.86586
				GACACGCAGGGATGGG-1-SKN8090524	AD_non_lesion	1.30327		CCCTCCTCACGAAATA-1-SKN8090531	AD_lesion	1.07188		GGTGTTATCTGAGTGT-1-SKN8090530	AD_lesion	2.90969
				GACACGCGTCTAACGT-1-SKN8090524	AD_non_lesion	0.870667		CCGGGATAGAGCAATT-1-SKN8090531	AD_lesion	2.11874		GTAACGTAGATGGCGT-1-SKN8090530	AD_lesion	2.56458
				GACACGCGTCTAGCGC-1-SKN8090524	AD_non_lesion	0		CCGGGATGTCCTCTTG-1-SKN8090531	AD_lesion	1.9531		GTAACGTAGCTCCCAG-1-SKN8090530	AD_lesion	0
				GACACGCGTTGGTGGA-1-SKN8090524	AD_non_lesion	1.14232		CCGGGATGTCGCATAT-1-SKN8090531	AD_lesion	3.63547		GTAACGTAGGGATACC-1-SKN8090530	AD_lesion	2.13896
				GACACGCTCAGTACGT-1-SKN8090524	AD_non_lesion	1.9924		CCGGTAGAGATAGCAT-1-SKN8090531	AD_lesion	2.31492		GTAACGTCACAGCCCA-1-SKN8090530	AD_lesion	2.1136
				GACACGCTCTCAAGTG-1-SKN8090524	AD_non_lesion	1.36298		CCGGTAGCAAACAACA-1-SKN8090531	AD_lesion	0		GTAACGTTCGTGGGAA-1-SKN8090530	AD_lesion	2.08966
				GACAGAGAGACCTTTG-1-SKN8090524	AD_non_lesion	0		CCGTGGAGTACCCAAT-1-SKN8090531	AD_lesion	0		GTAACTGGTCAAAGAT-1-SKN8090530	AD_lesion	2.71235
				GACAGAGAGCTGTCTA-1-SKN8090524	AD_non_lesion	1.85411		CCGTGGAGTTCTGTTT-1-SKN8090531	AD_lesion	1.1588		GTAACTGTCGATAGAA-1-SKN8090530	AD_lesion	2.47149
				GACAGAGAGGCCATAG-1-SKN8090524	AD_non_lesion	0		CCGTTCACATTCTTAC-1-SKN8090531	AD_lesion	1.86126		GTACGTAAGGATATAC-1-SKN8090530	AD_lesion	3.21237
				GACAGAGCAACTGCTA-1-SKN8090524	AD_non_lesion	0		CCGTTCAGTGGCGAAT-1-SKN8090531	AD_lesion	1.60593		GTACGTACATGCCCGA-1-SKN8090530	AD_lesion	0
				GACAGAGCATAAAGGT-1-SKN8090524	AD_non_lesion	0		CCGTTCATCGCATGGC-1-SKN8090531	AD_lesion	1.44368		GTACGTAGTACCCAAT-1-SKN8090530	AD_lesion	0
				GACAGAGGTACTTCTT-1-SKN8090524	AD_non_lesion	0.747741		CCTAAAGAGTGAAGAG-1-SKN8090531	AD_lesion	1.38071		GTACGTAGTTGCCTCT-1-SKN8090530	AD_lesion	0
				GACAGAGGTCCGAACC-1-SKN8090524	AD_non_lesion	0.971754		CCTAAAGAGTGTTTGC-1-SKN8090531	AD_lesion	1.64425		GTACGTATCCTAGAAC-1-SKN8090530	AD_lesion	0
				GACAGAGGTTCCCTTG-1-SKN8090524	AD_non_lesion	0		CCTACACCAAGACGTG-1-SKN8090531	AD_lesion	1.71686		GTACTCCAGGGCACTA-1-SKN8090530	AD_lesion	0
				GACAGAGGTTTAGGAA-1-SKN8090524	AD_non_lesion	0		CCTACACGTGACCAAG-1-SKN8090531	AD_lesion	2.58114		GTACTCCAGGTGGGTT-1-SKN8090530	AD_lesion	0
				GACAGAGTCTTGCAAG-1-SKN8090524	AD_non_lesion	0		CCTACCACACTCGACG-1-SKN8090531	AD_lesion	1.79477		GTACTCCGTTAAGAAC-1-SKN8090530	AD_lesion	0
				GACCAATAGACAATAC-1-SKN8090524	AD_non_lesion	0		CCTACCATCAGTACGT-1-SKN8090531	AD_lesion	1.12707		GTACTCCTCACGATGT-1-SKN8090530	AD_lesion	0
				GACCAATAGGCAGTCA-1-SKN8090524	AD_non_lesion	0		CCTAGCTGTCGCTTTC-1-SKN8090531	AD_lesion	3.38612		GTACTTTAGTCATCCA-1-SKN8090530	AD_lesion	1.96554
				GACCAATAGTTGTAGA-1-SKN8090524	AD_non_lesion	2.14927		CCTATTAGTTATTCTC-1-SKN8090531	AD_lesion	1.30383		GTACTTTCAGACGCAA-1-SKN8090530	AD_lesion	0
				GACCAATCACCAGCAC-1-SKN8090524	AD_non_lesion	0		CCTCAGTGTCACTGGC-1-SKN8090531	AD_lesion	2.27383		GTACTTTGTACGCTGC-1-SKN8090530	AD_lesion	0
				GACCAATCACGACTCG-1-SKN8090524	AD_non_lesion	0		CCTCTGACACCGCTAG-1-SKN8090531	AD_lesion	0		GTAGGCCGTCGACTGC-1-SKN8090530	AD_lesion	0
				GACCAATCATGATCCA-1-SKN8090524	AD_non_lesion	1.09456		CCTCTGAGTTCAACCA-1-SKN8090531	AD_lesion	0.725497		GTAGTCAAGACTCGGA-1-SKN8090530	AD_lesion	0
				GACCAATGTTGGTAAA-1-SKN8090524	AD_non_lesion	0.929976		CCTTCCCAGGGCATGT-1-SKN8090531	AD_lesion	1.91206		GTAGTCAAGTTTAGGA-1-SKN8090530	AD_lesion	0
				GACCTGGAGAGTAAGG-1-SKN8090524	AD_non_lesion	0		CCTTCCCAGTATCTCG-1-SKN8090531	AD_lesion	1.55309		GTAGTCACAAGACGTG-1-SKN8090530	AD_lesion	0
				GACCTGGAGCTGCAAG-1-SKN8090524	AD_non_lesion	0		CCTTCCCTCTGGGCCA-1-SKN8090531	AD_lesion	2.29293		GTAGTCACAGCTCGCA-1-SKN8090530	AD_lesion	0
				GACCTGGAGGTAGCCA-1-SKN8090524	AD_non_lesion	1.8684		CCTTCGATCCTGTAGA-1-SKN8090531	AD_lesion	2.51405		GTAGTCAGTGACGGTA-1-SKN8090530	AD_lesion	2.01123
				GACCTGGAGTTGTAGA-1-SKN8090524	AD_non_lesion	0		CCTTTCTTCACCAGGC-1-SKN8090531	AD_lesion	1.75521		GTAGTCATCGCCTGTT-1-SKN8090530	AD_lesion	2.70451
				GACCTGGCACGACTCG-1-SKN8090524	AD_non_lesion	0		CCTTTCTTCCAGTATG-1-SKN8090531	AD_lesion	3.03788		GTATCTTAGAATCTCC-1-SKN8090530	AD_lesion	0
				GACCTGGCACGTCAGC-1-SKN8090524	AD_non_lesion	0		CGAATGTGTAATTGGA-1-SKN8090531	AD_lesion	1.27703		GTATCTTAGATCCCGC-1-SKN8090530	AD_lesion	1.9442
				GACCTGGCAGACTCGC-1-SKN8090524	AD_non_lesion	2.64418		CGAATGTGTTCTGGTA-1-SKN8090531	AD_lesion	2.47174		GTATCTTAGCAGATCG-1-SKN8090530	AD_lesion	0
				GACCTGGCAGTACACT-1-SKN8090524	AD_non_lesion	0.914375		CGACCTTAGAACAACT-1-SKN8090531	AD_lesion	0.379587		GTATCTTGTGTGACCC-1-SKN8090530	AD_lesion	0.970632
				GACCTGGTCCTAAGTG-1-SKN8090524	AD_non_lesion	0		CGACTTCAGGCGTACA-1-SKN8090531	AD_lesion	1.51649		GTATCTTTCAAGATCC-1-SKN8090530	AD_lesion	2.81976
				GACGCGTAGTTTGCGT-1-SKN8090524	AD_non_lesion	0		CGACTTCGTGAGGGAG-1-SKN8090531	AD_lesion	0.786781		GTATTCTCAGATGAGC-1-SKN8090530	AD_lesion	1.96395
				GACGCGTCATCACGAT-1-SKN8090524	AD_non_lesion	1.68273		CGAGAAGAGGATGTAT-1-SKN8090531	AD_lesion	1.1732		GTATTCTGTCCAGTAT-1-SKN8090530	AD_lesion	0
				GACGCGTGTCATGCCG-1-SKN8090524	AD_non_lesion	1.29948		CGAGAAGTCTCATTCA-1-SKN8090531	AD_lesion	1.61878		GTATTCTGTGCGAAAC-1-SKN8090530	AD_lesion	1.77325
				GACGCGTGTTTGGCGC-1-SKN8090524	AD_non_lesion	0		CGAGCACTCCTGTACC-1-SKN8090531	AD_lesion	0		GTATTCTTCTTTCCTC-1-SKN8090530	AD_lesion	1.44072
				GACGCGTTCGCCTGTT-1-SKN8090524	AD_non_lesion	0		CGAGCACTCGCAGGCT-1-SKN8090531	AD_lesion	1.96699		GTCAAGTCATGCCTAA-1-SKN8090530	AD_lesion	1.76357
				GACGGCTAGACAGAGA-1-SKN8090524	AD_non_lesion	0		CGATCGGCACCATGTA-1-SKN8090531	AD_lesion	1.60077		GTCACAATCGAATCCA-1-SKN8090530	AD_lesion	0
				GACGGCTAGCTGCCCA-1-SKN8090524	AD_non_lesion	0		CGATCGGGTAATCACC-1-SKN8090531	AD_lesion	1.46942		GTCACGGCATTCTTAC-1-SKN8090530	AD_lesion	0
				GACGGCTAGGCTAGGT-1-SKN8090524	AD_non_lesion	0		CGATCGGGTTTCCACC-1-SKN8090531	AD_lesion	0.821954		GTCATTTAGAGATGAG-1-SKN8090530	AD_lesion	0
				GACGGCTAGTCATGCT-1-SKN8090524	AD_non_lesion	1.84988		CGATCGGTCATGCAAC-1-SKN8090531	AD_lesion	0.929883		GTCATTTCATGGTCTA-1-SKN8090530	AD_lesion	1.83912
				GACGGCTAGTGGAGAA-1-SKN8090524	AD_non_lesion	1.08325		CGATGGCTCAATAAGG-1-SKN8090531	AD_lesion	2.80724		GTCATTTGTGCAACGA-1-SKN8090530	AD_lesion	0
				GACGGCTGTTATTCTC-1-SKN8090524	AD_non_lesion	0		CGATGTATCGTTTGCC-1-SKN8090531	AD_lesion	3.11973		GTCATTTTCGTTGCCT-1-SKN8090530	AD_lesion	0
				GACGGCTGTTGACGTT-1-SKN8090524	AD_non_lesion	1.29234		CGCCAAGAGCCGATTT-1-SKN8090531	AD_lesion	0		GTCCTCAAGACTACAA-1-SKN8090530	AD_lesion	2.49361
				GACGGCTTCAGAAATG-1-SKN8090524	AD_non_lesion	0		CGCCAAGCACCGAATT-1-SKN8090531	AD_lesion	1.30906		GTCCTCAGTACTTCTT-1-SKN8090530	AD_lesion	1.66896
				GACGGCTTCGCCGTGA-1-SKN8090524	AD_non_lesion	0		CGCCAAGCACTCGACG-1-SKN8090531	AD_lesion	1.79301		GTCCTCATCTAACCGA-1-SKN8090530	AD_lesion	2.79779
				GACGTGCAGCTGAAAT-1-SKN8090524	AD_non_lesion	0		CGCGGTACACATGACT-1-SKN8090531	AD_lesion	1.97747		GTCGGGTGTTGGAGGT-1-SKN8090530	AD_lesion	0
				GACGTGCCATCTATGG-1-SKN8090524	AD_non_lesion	1.00544		CGCGGTACATAGTAAG-1-SKN8090531	AD_lesion	0		GTCGGGTTCATGTGGT-1-SKN8090530	AD_lesion	1.65752
				GACGTGCGTCTAGTCA-1-SKN8090524	AD_non_lesion	1.59561		CGCGGTAGTCCTAGCG-1-SKN8090531	AD_lesion	1.82702		GTCGTAAGTCGAACAG-1-SKN8090530	AD_lesion	1.86864
				GACGTGCGTGCCTGGT-1-SKN8090524	AD_non_lesion	0.746572		CGCTATCAGCAATATG-1-SKN8090531	AD_lesion	1.28346		GTCTCGTCAGCCTGTG-1-SKN8090530	AD_lesion	0
				GACGTTACAAACTGTC-1-SKN8090524	AD_non_lesion	1.65119		CGCTATCCAGAGCCAA-1-SKN8090531	AD_lesion	0		GTCTTCGAGCCACTAT-1-SKN8090530	AD_lesion	0
				GACGTTACACCAGGCT-1-SKN8090524	AD_non_lesion	0		CGCTATCTCATTCACT-1-SKN8090531	AD_lesion	0.853247		GTCTTCGCAGGCTCAC-1-SKN8090530	AD_lesion	0
				GACGTTAGTATATCCG-1-SKN8090524	AD_non_lesion	1.14993		CGCTATCTCGCGGATC-1-SKN8090531	AD_lesion	1.56699		GTCTTCGGTCTAGCGC-1-SKN8090530	AD_lesion	1.71112
				GACGTTAGTCCCTTGT-1-SKN8090524	AD_non_lesion	1.89051		CGCTGGACACGACGAA-1-SKN8090531	AD_lesion	1.15995		GTCTTCGTCCAAAGTC-1-SKN8090530	AD_lesion	0
				GACTAACAGCACCGCT-1-SKN8090524	AD_non_lesion	1.13668		CGCTGGAGTGAGTGAC-1-SKN8090531	AD_lesion	1.22533		GTGAAGGAGAGTACAT-1-SKN8090530	AD_lesion	1.59582
				GACTAACAGCCATCGC-1-SKN8090524	AD_non_lesion	0		CGCTTCAAGTTTCCTT-1-SKN8090531	AD_lesion	1.76648		GTGAAGGCAAGCCGCT-1-SKN8090530	AD_lesion	1.72273
				GACTAACCAAGGACAC-1-SKN8090524	AD_non_lesion	0		CGCTTCAGTAAGGGAA-1-SKN8090531	AD_lesion	1.7689		GTGAAGGCAATGAATG-1-SKN8090530	AD_lesion	2.70712
				GACTAACGTCGCATCG-1-SKN8090524	AD_non_lesion	3.49496		CGCTTCAGTAGGCTGA-1-SKN8090531	AD_lesion	0.912319		GTGAAGGCACCCTATC-1-SKN8090530	AD_lesion	0
				GACTAACGTCTACCTC-1-SKN8090524	AD_non_lesion	3.02071		CGGACACAGAACAATC-1-SKN8090531	AD_lesion	0.944523		GTGAAGGGTTTGTGTG-1-SKN8090530	AD_lesion	2.1383
				GACTAACGTGGTTTCA-1-SKN8090524	AD_non_lesion	0.837812		CGGACACTCTGTCTAT-1-SKN8090531	AD_lesion	0		GTGAAGGTCCAGGGCT-1-SKN8090530	AD_lesion	0
				GACTAACTCCCAACGG-1-SKN8090524	AD_non_lesion	1.19679		CGGACGTAGGCAGGTT-1-SKN8090531	AD_lesion	2.22724		GTGCAGCCAGACGTAG-1-SKN8090530	AD_lesion	0
				GACTACAAGATGCCAG-1-SKN8090524	AD_non_lesion	0		CGGACGTTCTAACTTC-1-SKN8090531	AD_lesion	1.9267		GTGCAGCGTGACGCCT-1-SKN8090530	AD_lesion	0
				GACTACAAGGTGTGGT-1-SKN8090524	AD_non_lesion	0		CGGACTGAGGGTTTCT-1-SKN8090531	AD_lesion	0.652086		GTGCAGCTCGAGAACG-1-SKN8090530	AD_lesion	0
				GACTACAAGTAACCCT-1-SKN8090524	AD_non_lesion	2.62259		CGGACTGGTCCGACGT-1-SKN8090531	AD_lesion	0.639438		GTGCAGCTCGGAATCT-1-SKN8090530	AD_lesion	2.38437
				GACTACAGTAGAAAGG-1-SKN8090524	AD_non_lesion	0		CGGACTGGTCGGCTCA-1-SKN8090531	AD_lesion	1.8271		GTGCATACACTCTGTC-1-SKN8090530	AD_lesion	0
				GACTACAGTTCCTCCA-1-SKN8090524	AD_non_lesion	0		CGGACTGTCCTGTAGA-1-SKN8090531	AD_lesion	0		GTGCATAGTAGAAGGA-1-SKN8090530	AD_lesion	1.51676
				GACTACATCATATCGG-1-SKN8090524	AD_non_lesion	0		CGGACTGTCGACGGAA-1-SKN8090531	AD_lesion	1.25563		GTGCATATCCCTAACC-1-SKN8090530	AD_lesion	0
				GACTACATCGAATGCT-1-SKN8090524	AD_non_lesion	0		CGGAGCTTCTGCCCTA-1-SKN8090531	AD_lesion	0		GTGCTTCAGTATCTCG-1-SKN8090530	AD_lesion	0
				GACTACATCGAGAACG-1-SKN8090524	AD_non_lesion	0		CGGAGTCTCATGCTCC-1-SKN8090531	AD_lesion	0.913212		GTGCTTCCAGACAAAT-1-SKN8090530	AD_lesion	2.31739
				GACTGCGAGCCACTAT-1-SKN8090524	AD_non_lesion	1.94445		CGGCTAGAGGCTAGAC-1-SKN8090531	AD_lesion	2.14894		GTGCTTCCAGTTCATG-1-SKN8090530	AD_lesion	1.37943
				GACTGCGAGGGCTCTC-1-SKN8090524	AD_non_lesion	0		CGGCTAGAGTTCGCAT-1-SKN8090531	AD_lesion	1.16846		GTGCTTCGTGCGATAG-1-SKN8090530	AD_lesion	2.04504
				GACTGCGGTCGAAAGC-1-SKN8090524	AD_non_lesion	0		CGGCTAGCAGGGTTAG-1-SKN8090531	AD_lesion	0.958211		GTGCTTCTCAAACCGT-1-SKN8090530	AD_lesion	1.67669
				GACTGCGGTTGGACCC-1-SKN8090524	AD_non_lesion	1.75739		CGGCTAGGTAAGGGAA-1-SKN8090531	AD_lesion	0.910984		GTGCTTCTCAACACGT-1-SKN8090530	AD_lesion	2.13698
				GACTGCGGTTGTTTGG-1-SKN8090524	AD_non_lesion	0		CGGCTAGGTTGTCTTT-1-SKN8090531	AD_lesion	3.05064		GTGGGTCAGGTAGCCA-1-SKN8090530	AD_lesion	0
				GACTGCGTCGGCTACG-1-SKN8090524	AD_non_lesion	0		CGGCTAGTCCAGTATG-1-SKN8090531	AD_lesion	0.917522		GTGGGTCAGTGGCACA-1-SKN8090530	AD_lesion	0
				GACTGCGTCGTAGGTT-1-SKN8090524	AD_non_lesion	1.53336		CGGTTAACATCCGGGT-1-SKN8090531	AD_lesion	0.919467		GTGGGTCCAATGACCT-1-SKN8090530	AD_lesion	0
				GAGCAGAGTTCGTCTC-1-SKN8090524	AD_non_lesion	0		CGTAGGCGTTGCTCCT-1-SKN8090531	AD_lesion	0		GTGGGTCGTTAAAGTG-1-SKN8090530	AD_lesion	0
				GAGCAGAGTTGAGGTG-1-SKN8090524	AD_non_lesion	1.04653		CGTAGGCTCCACGACG-1-SKN8090531	AD_lesion	0.994254		GTGTTAGCACCATCCT-1-SKN8090530	AD_lesion	0
				GAGGTGAAGGAGCGTT-1-SKN8090524	AD_non_lesion	1.12855		CGTAGGCTCGTTTAGG-1-SKN8090531	AD_lesion	2.18243		GTGTTAGCACTTACGA-1-SKN8090530	AD_lesion	0
				GAGGTGAGTGGCAAAC-1-SKN8090524	AD_non_lesion	0		CGTCCATAGAATCTCC-1-SKN8090531	AD_lesion	2.02054		GTGTTAGTCCCTTGCA-1-SKN8090530	AD_lesion	0
				GAGGTGAGTGGGTCAA-1-SKN8090524	AD_non_lesion	1.44392		CGTCCATCAGCTGTTA-1-SKN8090531	AD_lesion	1.47364		GTTAAGCGTACCGAGA-1-SKN8090530	AD_lesion	1.90497
				GAGGTGAGTTGTACAC-1-SKN8090524	AD_non_lesion	0.737068		CGTCTACCAAGCCGTC-1-SKN8090531	AD_lesion	1.60508		GTTAAGCGTCTGATTG-1-SKN8090530	AD_lesion	0
				GAGGTGATCATCGATG-1-SKN8090524	AD_non_lesion	0		CGTCTACCACCGTTGG-1-SKN8090531	AD_lesion	1.25599		GTTAAGCGTGCCTGTG-1-SKN8090530	AD_lesion	1.67071
				GAGGTGATCCAACCAA-1-SKN8090524	AD_non_lesion	1.02359		CGTCTACGTGTAATGA-1-SKN8090531	AD_lesion	0.927475		GTTAAGCGTTTCCACC-1-SKN8090530	AD_lesion	0
				GAGGTGATCCCAGGTG-1-SKN8090524	AD_non_lesion	0		CGTGAGCCAGGCTGAA-1-SKN8090531	AD_lesion	2.26788		GTTAAGCTCGACAGCC-1-SKN8090530	AD_lesion	2.43936
				GAGTCCGAGCACGCCT-1-SKN8090524	AD_non_lesion	1.7682		CGTGAGCGTGCGATAG-1-SKN8090531	AD_lesion	0		GTTACAGAGACACGAC-1-SKN8090530	AD_lesion	0
				GAGTCCGAGTAGGCCA-1-SKN8090524	AD_non_lesion	0		CGTGAGCGTTGGTAAA-1-SKN8090531	AD_lesion	1.85299		GTTACAGAGTCGTACT-1-SKN8090530	AD_lesion	2.3558
				GAGTCCGGTACCTACA-1-SKN8090524	AD_non_lesion	0		CGTGAGCTCGGCATCG-1-SKN8090531	AD_lesion	1.25446		GTTCATTAGCGCTCCA-1-SKN8090530	AD_lesion	0
				GAGTCCGGTCAAAGAT-1-SKN8090524	AD_non_lesion	0		CGTGTAAAGCTCTCGG-1-SKN8090531	AD_lesion	2.18034		GTTCATTAGGTAGCCA-1-SKN8090530	AD_lesion	1.94728
				GAGTCCGGTTAAGTAG-1-SKN8090524	AD_non_lesion	1.82984		CGTGTAAGTGGCCCTA-1-SKN8090531	AD_lesion	1.28648		GTTCATTCACATCCAA-1-SKN8090530	AD_lesion	0
				GAGTCCGTCGTGGACC-1-SKN8090524	AD_non_lesion	0		CGTGTAATCTTTAGTC-1-SKN8090531	AD_lesion	1.75122		GTTCATTCAGTCTTCC-1-SKN8090530	AD_lesion	2.26469
				GAGTCCGTCTGACCTC-1-SKN8090524	AD_non_lesion	1.13424		CGTGTCTTCGCTTAGA-1-SKN8090531	AD_lesion	1.37699		GTTCATTGTACACCGC-1-SKN8090530	AD_lesion	0
				GATCAGTAGGTAAACT-1-SKN8090524	AD_non_lesion	0		CGTTAGAAGTTGAGTA-1-SKN8090531	AD_lesion	2.85841		GTTCATTGTACAGCAG-1-SKN8090530	AD_lesion	0
				GATCAGTAGGTGTTAA-1-SKN8090524	AD_non_lesion	0		CGTTCTGAGATGTGTA-1-SKN8090531	AD_lesion	1.00529		GTTCATTGTCTGCCAG-1-SKN8090530	AD_lesion	2.11424
				GATCAGTGTCTCAACA-1-SKN8090524	AD_non_lesion	0		CGTTCTGAGCATCATC-1-SKN8090531	AD_lesion	0		GTTCGGGCATTGCGGC-1-SKN8090530	AD_lesion	1.6917
				GATCAGTGTTAGTGGG-1-SKN8090524	AD_non_lesion	0		CTAACTTCAATGAATG-1-SKN8090531	AD_lesion	1.98298		GTTCGGGGTAGAAAGG-1-SKN8090530	AD_lesion	0
				GATCAGTTCCGTCAAA-1-SKN8090524	AD_non_lesion	0		CTAAGACAGCCTATGT-1-SKN8090531	AD_lesion	0.635084		GTTCGGGTCACAGTAC-1-SKN8090530	AD_lesion	0
				GATCGATCATATGAGA-1-SKN8090524	AD_non_lesion	1.29407		CTAAGACGTGCGCTTG-1-SKN8090531	AD_lesion	2.1181		GTTCTCGTCGCCATAA-1-SKN8090530	AD_lesion	0
				GATCGATTCAGCGATT-1-SKN8090524	AD_non_lesion	1.5438		CTAAGACTCTGCGTAA-1-SKN8090531	AD_lesion	2.47837		GTTCTCGTCGTTGACA-1-SKN8090530	AD_lesion	0
				GATCGATTCGCGTAGC-1-SKN8090524	AD_non_lesion	0		CTAATGGCATCTCCCA-1-SKN8090531	AD_lesion	1.86548		GTTTCTAAGCATCATC-1-SKN8090530	AD_lesion	1.85078
				GATCGATTCTTGAGAC-1-SKN8090524	AD_non_lesion	1.61522		CTAATGGTCCTGCAGG-1-SKN8090531	AD_lesion	2.36405		GTTTCTAAGCGTGAGT-1-SKN8090530	AD_lesion	0
				GATCGCGAGTGTCCCG-1-SKN8090524	AD_non_lesion	0		CTACACCTCAAGAAGT-1-SKN8090531	AD_lesion	2.29261		GTTTCTAAGGGATACC-1-SKN8090530	AD_lesion	3.43845
				GATCGCGCAATAAGCA-1-SKN8090524	AD_non_lesion	1.63554		CTACATTGTATTAGCC-1-SKN8090531	AD_lesion	1.55254		GTTTCTACAGAAGCAC-1-SKN8090530	AD_lesion	0
				GATCGCGCACTGTTAG-1-SKN8090524	AD_non_lesion	0		CTACATTGTCCGAAGA-1-SKN8090531	AD_lesion	2.07308		GTTTCTACATCCGTGG-1-SKN8090530	AD_lesion	1.72881
				GATCGCGCAGATCCAT-1-SKN8090524	AD_non_lesion	0		CTACATTTCGAGAACG-1-SKN8090531	AD_lesion	0.975419		TAAACCGCAAACTGCT-1-SKN8090530	AD_lesion	0
				GATCGCGCATCGTCGG-1-SKN8090524	AD_non_lesion	1.15511		CTACCCACACTAGTAC-1-SKN8090531	AD_lesion	3.27271		TAAACCGGTTGGTTTG-1-SKN8090530	AD_lesion	0
				GATCGCGCATGACGGA-1-SKN8090524	AD_non_lesion	0		CTACGTCAGATATGGT-1-SKN8090531	AD_lesion	1.95661		TAAACCGTCCAAACAC-1-SKN8090530	AD_lesion	0
				GATCGCGGTACCGCTG-1-SKN8090524	AD_non_lesion	0		CTACGTCGTCTCATCC-1-SKN8090531	AD_lesion	0		TAAGAGACACTATCTT-1-SKN8090530	AD_lesion	2.87641
				GATCGCGGTAGCTAAA-1-SKN8090524	AD_non_lesion	1.71149		CTAGAGTCACTGTCGG-1-SKN8090531	AD_lesion	1.6881		TAAGAGAGTTCCCTTG-1-SKN8090530	AD_lesion	3.03129
				GATCGTAAGGATGGTC-1-SKN8090524	AD_non_lesion	0		CTAGAGTCAGCTGCAC-1-SKN8090531	AD_lesion	3.00564		TAAGCGTTCGTCCAGG-1-SKN8090530	AD_lesion	0
				GATCGTAAGGCCCGTT-1-SKN8090524	AD_non_lesion	1.29426		CTAGCCTGTAAGTGGC-1-SKN8090531	AD_lesion	1.63277		TAAGTGCAGGCGATAC-1-SKN8090530	AD_lesion	1.93401
				GATCGTAAGTGAAGTT-1-SKN8090524	AD_non_lesion	1.25689		CTAGCCTTCGACAGCC-1-SKN8090531	AD_lesion	1.7465		TAAGTGCCAAAGCGGT-1-SKN8090530	AD_lesion	2.45382
				GATCGTACATCTCGCT-1-SKN8090524	AD_non_lesion	0		CTAGTGACACATCTTT-1-SKN8090531	AD_lesion	1.5997		TAAGTGCCATCAGTCA-1-SKN8090530	AD_lesion	0
				GATCGTACATGAAGTA-1-SKN8090524	AD_non_lesion	1.00533		CTAGTGACAGTAAGCG-1-SKN8090531	AD_lesion	1.18352		TAAGTGCGTATAGTAG-1-SKN8090530	AD_lesion	0
				GATCGTAGTACAGACG-1-SKN8090524	AD_non_lesion	0		CTCACACCACGGCTAC-1-SKN8090531	AD_lesion	1.62379		TACACGAAGGACATTA-1-SKN8090530	AD_lesion	1.83779
				GATCGTAGTCGACTAT-1-SKN8090524	AD_non_lesion	0		CTCACACTCATCATTC-1-SKN8090531	AD_lesion	0.962958		TACACGACACGTCAGC-1-SKN8090530	AD_lesion	0
				GATCGTATCCGCAAGC-1-SKN8090524	AD_non_lesion	0		CTCAGAACAGCCTTTC-1-SKN8090531	AD_lesion	1.10344		TACACGAGTCTCAACA-1-SKN8090530	AD_lesion	2.29944
				GATCGTATCGCGCCAA-1-SKN8090524	AD_non_lesion	0		CTCAGAACAGGCGATA-1-SKN8090531	AD_lesion	1.35258		TACACGATCGTCTGCT-1-SKN8090530	AD_lesion	0
				GATCTAGAGGCGCTCT-1-SKN8090524	AD_non_lesion	1.61895		CTCAGAAGTTGTGGCC-1-SKN8090531	AD_lesion	0		TACACGATCTCAACTT-1-SKN8090530	AD_lesion	2.11874
				GATCTAGAGGGTGTGT-1-SKN8090524	AD_non_lesion	0		CTCATTATCACCGTAA-1-SKN8090531	AD_lesion	2.2631		TACAGTGAGACTGGGT-1-SKN8090530	AD_lesion	0
				GATCTAGCACACCGAC-1-SKN8090524	AD_non_lesion	1.11336		CTCATTATCATGTCCC-1-SKN8090531	AD_lesion	2.04095		TACAGTGCACACTGCG-1-SKN8090530	AD_lesion	0
				GATCTAGCACGACTCG-1-SKN8090524	AD_non_lesion	0		CTCCTAGTCAACGGGA-1-SKN8090531	AD_lesion	1.40064		TACAGTGGTCACTTCC-1-SKN8090530	AD_lesion	0
				GATCTAGCATCGATTG-1-SKN8090524	AD_non_lesion	0		CTCGAAAGTGGCAAAC-1-SKN8090531	AD_lesion	2.43846		TACAGTGGTTCCATGA-1-SKN8090530	AD_lesion	0
				GATCTAGGTACTTAGC-1-SKN8090524	AD_non_lesion	0		CTCGAGGAGGCATGTG-1-SKN8090531	AD_lesion	3.5637		TACAGTGTCTAGAGTC-1-SKN8090530	AD_lesion	1.97831
				GATCTAGGTGTTTGGT-1-SKN8090524	AD_non_lesion	0		CTCGAGGAGGGTATCG-1-SKN8090531	AD_lesion	0.945003		TACCTATAGTAGGCCA-1-SKN8090530	AD_lesion	2.52421
				GATCTAGTCAGAGGTG-1-SKN8090524	AD_non_lesion	0		CTCGAGGTCGTCCAGG-1-SKN8090531	AD_lesion	0.828475		TACCTATAGTCCATAC-1-SKN8090530	AD_lesion	1.17453
				GATGAAAAGACATAAC-1-SKN8090524	AD_non_lesion	0		CTCGGAGTCCAAACTG-1-SKN8090531	AD_lesion	1.31861		TACCTATCAAGTTAAG-1-SKN8090530	AD_lesion	0
				GATGAAAGTCTCCCTA-1-SKN8090524	AD_non_lesion	0		CTCGGAGTCCAAAGTC-1-SKN8090531	AD_lesion	1.5146		TACCTATCACTAGTAC-1-SKN8090530	AD_lesion	2.18698
				GATGAAAGTTCCACTC-1-SKN8090524	AD_non_lesion	0		CTCGGGACATCCCACT-1-SKN8090531	AD_lesion	1.87906		TACCTATGTCGGATCC-1-SKN8090530	AD_lesion	0
				GATGAAATCAGCTTAG-1-SKN8090524	AD_non_lesion	1.27091		CTCGGGATCCTATGTT-1-SKN8090531	AD_lesion	1.85943		TACCTATTCAACACAC-1-SKN8090530	AD_lesion	1.94522
				GATGAAATCGAACTGT-1-SKN8090524	AD_non_lesion	1.31671		CTCGTACAGAAGGGTA-1-SKN8090531	AD_lesion	1.68182		TACCTTAAGCTAGTCT-1-SKN8090530	AD_lesion	2.11424
				GATGAAATCGGCGCAT-1-SKN8090524	AD_non_lesion	0		CTCGTACGTGGCGAAT-1-SKN8090531	AD_lesion	1.80395		TACGGATAGATGTTAG-1-SKN8090530	AD_lesion	0
				GATGAGGAGAACAATC-1-SKN8090524	AD_non_lesion	0.565869		CTCGTACTCGCACTCT-1-SKN8090531	AD_lesion	1.57666		TACGGATCATCGGAAG-1-SKN8090530	AD_lesion	2.17272
				GATGAGGGTAACGCGA-1-SKN8090524	AD_non_lesion	0		CTCGTCAAGATAGTCA-1-SKN8090531	AD_lesion	0.988286		TACGGATCATTCCTCG-1-SKN8090530	AD_lesion	0
				GATGAGGGTCTAGCGC-1-SKN8090524	AD_non_lesion	0.636743		CTCGTCAAGCGATTCT-1-SKN8090531	AD_lesion	2.32818		TACGGATGTAAGTAGT-1-SKN8090530	AD_lesion	0
[truncated: 115,476 more rows]
[truncated: 5 more columns]
