# Supplementary material for: IL-17D-induced inhibition of DDX5 expression in keratinocytes amplifies IL-36R-mediated skin inflammation
Source: Nat Immunol. 2022 Oct 21;23(11):1577–87. doi: 10.1038/s41590-022-01339-3 (PMC9663298; doi:10.1038/s41590-022-01339-3)
Supplement: Source Data Fig. 2 — Statistical source data. [file 41590_2022_1339_MOESM6_ESM.xlsx]

## Sheet: Sheet1
Fig.2a							Fig.2g																		Fig.2h
0h	8h	16h	24h	32h	40h		Il4			Il5			Il13			Ccl11			Ccl17			Ccl22			CD45 (%)			CD45 cell count			Eosinophil (%)			Eosinophil cell count			Basophil(%)			Basophil cell count			CD4 (%)			CD4 cell count
1.23034	0.680535	0.498963	0.494411	0.692537	0.496058		WT	Il17d–⁄–		WT	Il17d–⁄–		WT	Il17d–⁄–		WT	Il17d–⁄–		WT	Il17d–⁄–		WT	Il17d–⁄–		WT	Il17d–⁄–		WT	Il17d–⁄–		WT	Il17d–⁄–		WT	Il17d–⁄–		WT	Il17d–⁄–		WT	Il17d–⁄–		WT	Il17d–⁄–		WT	Il17d–⁄–
1.11144	0.635364	0.789325	0.469297	0.584317	0.665028		1.53402	0.096363		1.20826	0.621931		1.36425	0.072928		0.743371	0.484189		1.717	0.378304		2.08531	0.624185		92.3	54		24489	10040		3.44	2.52		474	239		4.12	2.3		976	438		59.7	34.7		304	207
0.658226	0.889502	0.474927	0.454435	0.59339	0.681878		1.32847	1.10032		0.554675	0.446926		2.99992	0.0383		1.45335	0.6339		0.60485	0.168419		0.718339	0.177836		81.4	73.2		19236	15986		3.57	1.19		528	150		3.59	1.98		883	374		58.4	32.3		265	129
							0.456056	0.159186		1.37107	0.628455		0.217398	0.124277		0.760183	0.734344		0.972419	0.321461		0.771861	0.409585		92.3	39.5		27258	7784		1.68	1.84		195	95		3.78	2		808	422		52.7	42.4		252	168
							0.908223	0.080989		0.75985	0.645131		0.282372	0.254982		0.968464	0.398098		1.13617	0.729604		0.649174	0.470864		78.8	44.7		18601	9038		3.53	1.46		497	183		4.24	2.14		923	402		55.6	42.2		255	248
							0.773233	0.257091		1.10615	0.430968		0.136055	0.070994		1.07464	0.577221		0.569556	0.616662		0.775317	0.621709		64	73.6		13579	17414		2.54	1.88		291	262		4.08	2.48		855	588		58.4	43.8		269	159
