# Supplementary material for: IL-17D-induced inhibition of DDX5 expression in keratinocytes amplifies IL-36R-mediated skin inflammation
Source: Nat Immunol. 2022 Oct 21;23(11):1577–87. doi: 10.1038/s41590-022-01339-3 (PMC9663298; doi:10.1038/s41590-022-01339-3)
Supplement: Source Data Fig. 3 — Statistical source data. [file 41590_2022_1339_MOESM8_ESM.xlsx]

## Sheet: Sheet1
Fig.3b																		Fig.3e
Il4			Il13			Tslp			Ccl11			Ccl17			Ccl22			Con											IL-17D
WT	Cd93–⁄–		WT	Cd93–⁄–		WT	Cd93–⁄–		WT	Cd93–⁄–		WT	Cd93–⁄–		WT	Cd93–⁄–		DMSO	iSTAT3	ip38	iPI3K	iMEK	iJNK	iPPARγ	iNFκB	iSMAD2/3	iAKT1/2		DMSO	iSTAT3	ip38	iPI3K	iMEK	iJNK	iPPARγ	iNFκB	iSMAD2/3	iAKT1/2
0.491786	0.556899		0.660369	0.076403		0.725246	0.688617		0.340061	0.265762		0.855317	0.332709		0.888343	0.0760999		0.913663	1.26456	0.821341	0.586458	0.652109	1.25223	1.71566	0.817131	0.719472	0.431652		0.298469	0.201713	0.852495	0.337414	0.518948	0.888499	0.478465	0.557593	0.527948	0.596466
0.764911	0.450441		0.830587	0.60213		0.67624	0.55501		0.716039	0.129825		0.714926	0.249309		0.144465	0.0871143		0.916961	0.95401	0.761505	0.512514	0.594684	1.38847	1.5657	0.763236	0.701203	0.395027		0.3318	0.227317	0.79417	0.324934	0.447274	0.910683	0.444894	0.490107	0.535898	0.669427
1.34242	0.510806		1.74894	0.639845		2.51267	0.517852		0.727097	0.384206		1.58955	0.406189		0.705905	0.106945		1.16938	1.10364	0.896352	0.666511	0.738355	1.5355	1.73356	0.751888	0.892827	0.507128		0.246083	0.26855	0.655238	0.408545	0.460127	0.967584	0.504484	0.413704	0.629749	0.750728
0.947899	0.516201		0.303841	0.320482		0.187924	0.397768		1.29691	0.42976		0.360673	0.242269		1.40407	0.330699
1.80475	0.78966		1.09255	0.148763		0.945784	1.26673		1.1358	0.368823		1.19981	0.54582		2.42425	0.141399
0.419556	0.698703		1.50671	0.385633		1.39693	0.899358		0.618577	0.484461		1.66671	0.170937		0.806381	0.0402008
1.22868	0.436027		0.857009	0.357925		0.555202	0.594772		2.16552	0.243478		0.613017	0.242055		0.626584	0.0224338
