# Supplementary material for: IL-17D-induced inhibition of DDX5 expression in keratinocytes amplifies IL-36R-mediated skin inflammation
Source: Nat Immunol. 2022 Oct 21;23(11):1577–87. doi: 10.1038/s41590-022-01339-3 (PMC9663298; doi:10.1038/s41590-022-01339-3)
Supplement: Source Data Fig. 4 — Statistical source data. [file 41590_2022_1339_MOESM10_ESM.xlsx]

## Sheet: Fig. 4
Fig.4c																								Fig. 4d																								Fig.4e
CCL11								CCL17								CCL22								CCL20								CXCL1								CXCL2								WT	DDX5–/–
0H				6H				0H				6H				0H				6H				0H				2H				0H				2H				0H				2H				1.16643	15.6356
WT+NC	DDX5–/–+NC	DDX5–/– +siIL36R		WT+NC	DDX5–/–+NC	DDX5–/– +siIL36R		WT+NC	DDX5–/–+NC	DDX5–/– +siIL36R		WT+NC	DDX5–/–+NC	DDX5–/– +siIL36R		WT+NC	DDX5–/–+NC	DDX5–/– +siIL36R		WT+NC	DDX5–/–+NC	DDX5–/– +siIL36R		WT+NC	DDX5–/–+NC	DDX5–/– +siIL36R		WT+NC	DDX5–/–+NC	DDX5–/– +siIL36R		WT+NC	DDX5–/– +NC	DDX5–/– +siIL36R		WT+NC	DDX5–/–+NC	DDX5–/– +siIL36R		WT+NC	DDX5–/–+NC	DDX5–/– +siIL36R		WT+NC	DDX5–/–+NC	DDX5–/– +siIL36R		1.47522	20.1983
2.02698	2.76757	0.863191		1.36584	5.76972	2.50294		1.01874	1.84895	1.23305		1.94744	2.90748	2.22746		1.02458	1.8467	0.969957		2.46102	4.83895	1.70593		0.93557	2.99957	0.404786		32.3652	36.9917	6.41112		0.949727	2.39552	0.471182		7.19567	9.28861	2.29084		1.04731	4.52486	1.03104		34.5757	50.3784	7.45521		1.46983	16.5365
0.37932	5.19901	2.17985		1.56106	8.06387	0.645743		0.664447	1.33447	1.37892		2.29089	4.98964	2.64533		0.716549	1.38719	1.20763		2.31862	2.88484	2.16393		0.938094	1.80288	0.458745		27.9125	44.9329	7.16423		0.915265	1.30567	0.518796		5.88386	10.191	2.34052		0.89911	2.73976	0.955072		32.9006	51.8926	8.302		1.22077	15.3149
0.593698	4.66303	1.34114		1.55688	9.73682	2.13803		1.31682	1.32716	1.37951		1.68299	4.3565	2.45631		1.25887	1.19205	1.38294		2.18895	5.94213	2.32353		1.12634	1.41137	0.556567		29.8836	43.7667	8.11899		1.13501	1.14443	0.538001		6.7784	10.9459	2.89888		1.05358	2.35936	0.983134		35.6466	61.0069	9.11035		0.640416	13.2715
																																																1.01633	17.9201
																																																0.848597	20.436
																																																0.562943	13.7901
																																																0.599468	13.9329
