# Supplementary material for: IL-17D-induced inhibition of DDX5 expression in keratinocytes amplifies IL-36R-mediated skin inflammation
Source: Nat Immunol. 2022 Oct 21;23(11):1577–87. doi: 10.1038/s41590-022-01339-3 (PMC9663298; doi:10.1038/s41590-022-01339-3)
Supplement: Source Data Fig. 7 — Statistical source data. [file 41590_2022_1339_MOESM14_ESM.xlsx]

## Sheet: Sheet1
Fig. 7c																																											Fig. 7d
	CCL20							CXCL1							CXCL2							CCL3							CCL17							CCL27								PBS					sIL-36R
	EV			sIL-36R				EV			sIL-36R				EV			sIL-36R				EV			sIL-36R				EV			sIL-36R				EV			sIL-36R				Day0	0.16	0.17	0.19	0.19	0.18	0.17
Blank	1.00706	1.01089	0.982042	1.84143	2.12247	2.17755		0.956538	1.00834	1.03512	0.667605	0.821937	0.859276		0.489924	0.903845	1.60623	0.921467	1.25789	1.34358		0.849193	1.0537	1.09711	0.55635	0.578445	0.58443		1.01902	0.890331	1.09065	0.500917	0.506555	0.636904		1.08401	1.28272	0.633266	0.616109	0.19964	0.370899		Day1	0.16	0.18	0.19	0.2	0.18	0.17
IL-36γ	346.481	361.147	368.572	104.805	125.528	173.234		234.245	278.391	283.41	97.5873	111.587	104.675		140.889	135.916	136.87	7.60013	9.15892	10.0953		23.5827	29.7707	23.7435	9.44888	10.8143	10.1172		23.1597	21.7516	22.8024	8.07223	9.53689	9.66157		3.45401	6.16008	5.30569	2.45944	2.09932	2.08364		Day2	0.2	0.21	0.22	0.22	0.21	0.21
																																											Day3	0.23	0.23	0.22	0.24	0.23	0.22
																																											Day4	0.28	0.24	0.25	0.26	0.25	0.21
																																											Day5	0.3	0.3	0.27	0.3	0.28	0.24
																																											Day6	0.29	0.3	0.29	0.3	0.3	0.25
																																											Day7	0.31	0.3	0.33	0.32	0.33	0.26
																																											Day8	0.32	0.33	0.36	0.35	0.35	0.28
																																											Day9	0.35	0.36	0.36	0.38	0.38	0.3
																																											Day10	0.38	0.38	0.41	0.42	0.4	0.33
																																											Day11	0.46	0.48	0.42	0.46	0.43	0.35
																																											Day12	0.48	0.53	0.44	0.45	0.48	0.34
																																											Day13	0.49	0.54	0.45	0.46	0.48	0.37
																																											Day14	0.61	0.58	0.51	0.53	0.5	0.38
																																											Day15	0.55	0.59	0.52	0.59	0.53	0.4
																																											Day16	0.56	0.6	0.52	0.57	0.55	0.43
[truncated: 30 more columns]
