# Supplementary material for: IL-17D-induced inhibition of DDX5 expression in keratinocytes amplifies IL-36R-mediated skin inflammation
Source: Nat Immunol. 2022 Oct 21;23(11):1577–87. doi: 10.1038/s41590-022-01339-3 (PMC9663298; doi:10.1038/s41590-022-01339-3)
Supplement: Source Data Fig. 8 — Statistical source data. [file 41590_2022_1339_MOESM16_ESM.xlsx]

## Sheet: Fig7
	Fig. 8a										Fig. 8b																					Fig.8c									Fig.8d
	PBS				sIL-36R						PBS										sIL-36R											IL-4			IL-13			TSLP			Ccl11			Ccl17			Ccl22
Day 0	0.23	0.21	0.22	0.22	0.22	0.2	0.21	0.21		Day 0	0.23	0.22	0.24	0.2	0.21	0.21	0.2	0.21	0.18	0.21	0.22	0.23	0.22	0.21	0.2	0.19	0.23	0.23	0.19	0.23		PBS	sIL-36R		PBS	sIL-36R		PBS	sIL-36R		PBS	sIL-36R		PBS	sIL-36R		PBS	sIL-36R
Day 1	0.22	0.23	0.22	0.24	0.22	0.21	0.22	0.22		Day 1	0.23	0.21	0.24	0.19	0.21	0.21	0.2	0.2	0.18	0.2	0.22	0.24	0.22	0.22	0.2	0.19	0.23	0.23	0.19	0.23		150.87	65.8696		173.571	74.6429		631.2	389.7		0.635186	0.544755		0.654719	0.148752		0.763639	0.509005
Day 2	0.28	0.24	0.25	0.21	0.21	0.23	0.22	0.23		Day 2	0.26	0.23	0.32	0.28	0.24	0.24	0.24	0.24	0.2	0.22	0.26	0.29	0.29	0.26	0.22	0.24	0.23	0.24	0.2	0.22		98.4783	62.5		151.071	81.0714		742.7	336.2		1.35803	0.630503		0.78343	0.354506		0.740689	0.573431
Day 3	0.3	0.3	0.27	0.3	0.24	0.26	0.23	0.24		Day 3	0.34	0.42	0.41	0.37	0.31	0.34	0.33	0.39	0.26	0.34	0.29	0.36	0.38	0.34	0.28	0.28	0.32	0.35	0.25	0.3		117.283	45.4348		179.881	80.8333		677.7	505.7		0.803545	0.219143		1.05226	0.105196		1.42772	0.272132
Day 4	0.29	0.3	0.29	0.3	0.25	0.26	0.23	0.24		Day 4	0.37	0.5	0.48	0.46	0.43	0.37	0.41	0.53	0.45	0.49	0.31	0.38	0.37	0.34	0.28	0.3	0.3	0.33	0.31	0.28		115.652	70.8696		130.476	85.8333		614.2	416.2		1.20324	0.307745		1.50959	0.664427		1.06795	0.498931
Day 5	0.31	0.3	0.33	0.32	0.26	0.26	0.27	0.25		Day 5	0.5	0.62	0.62	0.58	0.44	0.49	0.61	0.53	0.66	0.51	0.32	0.32	0.36	0.36	0.32	0.31	0.32	0.35	0.28	0.28
Day 6	0.32	0.33	0.36	0.35	0.28	0.27	0.29	0.26		Day 6	0.51	0.59	0.49	0.62	0.65	0.54	0.57	0.48	0.49	0.6	0.45	0.36	0.4	0.39	0.43	0.36	0.35	0.31	0.29	0.32
Day 7	0.35	0.36	0.36	0.38	0.3	0.3	0.29	0.28		Day 7	0.52	0.53	0.5	0.71	0.52	0.56	0.56	0.46	0.42	0.52	0.34	0.36	0.33	0.38	0.32	0.36	0.29	0.39	0.33	0.34
Day 8	0.38	0.38	0.41	0.42	0.33	0.31	0.3	0.31
Day 9	0.46	0.48	0.42	0.46	0.35	0.34	0.36	0.35
Day 10	0.48	0.53	0.44	0.45	0.34	0.35	0.37	0.35
Day 11	0.49	0.54	0.45	0.46	0.37	0.36	0.36	0.34
Day 12	0.61	0.58	0.51	0.53	0.38	0.36	0.35	0.35
Day 13	0.55	0.59	0.52	0.59	0.4	0.38	0.38	0.39
Day 14	0.56	0.6	0.52	0.57	0.42	0.4	0.39	0.4
Day 15	0.55	0.56	0.5	0.56	0.43	0.41	0.39	0.41
Day 16	0.51	0.52	0.5	0.56	0.43	0.42	0.4	0.39
[truncated: 92 more columns]
