# Supplementary material for: IL-17D-induced inhibition of DDX5 expression in keratinocytes amplifies IL-36R-mediated skin inflammation
Source: Nat Immunol. 2022 Oct 21;23(11):1577–87. doi: 10.1038/s41590-022-01339-3 (PMC9663298; doi:10.1038/s41590-022-01339-3)
Supplement: Source Data Extended Data Fig. 1 — Statistical source data. [file 41590_2022_1339_MOESM17_ESM.xlsx]

## Sheet: Sheet1
ED Fig. 1b															ED Fig.1d						ED Fig. 1e
CDC5L					PRPF18					DHX8					Ddx5						Ddx5
Psoriasis		AD			Psoriasis		AD			Psoriasis		AD			D0	D4	D8	D12	D16		D0	D1	D2	D3	D4	D5
Ctr	Lesion	Ctr	Lesion		Ctr	Lesion	Ctr	Lesion		Ctr	Lesion	Ctr	Lesion		1.23171	0.493815	0.711467	0.624767	0.795592		0.554314	0.668093	0.534466	0.285485	0.353079	0.221649
0.92956	0.772641	1.12348	1.05628		0.998414	0.587297	0.776496	1.10804		1.05316	0.430805	0.648029	1.12867		0.981772	0.601431	0.741812	0.525017	0.515559		1.43405	0.294926	0.247792	0.441601	0.399984	0.227869
0.81538	0.789026	0.836112	0.84496		0.914888	0.895247	1.1722	1.0521		0.776046	0.627895	1.05704	1.09505		0.961491	0.501705	0.586837	0.554736	0.766943		1.01164	0.333433	0.518723	0.221874	0.416333	0.223954
0.873703	0.644519	0.951776	0.757703		0.788881	0.77294	1.00186	1.14546		0.832985	0.48711	1.35053	1.09631		0.825027
1.38136	0.864669	1.08864	0.663098		1.29782	0.976136	1.04944	0.999208		1.3378	0.772065	0.944398	1.01798
DHX15					HNRNPA1					SRSF1
Psoriasis		AD			Psoriasis		AD			Psoriasis		AD
Ctr	Lesion	Ctr	Lesion		Ctr	Lesion	Ctr	Lesion		Ctr	Lesion	Ctr	Lesion
1.09196	0.755365	1.24823	0.650262		0.882819	0.802008	0.955803	0.859764		1.0368	0.318952	1.20322	0.846425
1.08394	1.02009	0.788007	0.643739		0.692066	1.21886	0.937807	0.986532		0.959956	0.380619	0.956252	0.916909
1.07719	1.11048	0.891447	0.872302		0.923023	1.13842	1.02407	0.873432		0.85532	0.348707	0.86598	0.796602
1.10124	0.946234	1.07232	0.593664		1.50209	1.18962	1.08232	0.865368		1.14792	0.396772	0.974551	0.781783
