# Supplementary material for: IL-17D-induced inhibition of DDX5 expression in keratinocytes amplifies IL-36R-mediated skin inflammation
Source: Nat Immunol. 2022 Oct 21;23(11):1577–87. doi: 10.1038/s41590-022-01339-3 (PMC9663298; doi:10.1038/s41590-022-01339-3)
Supplement: Source Data Extended Data Fig. 2 — Statistical source data. [file 41590_2022_1339_MOESM18_ESM.xlsx]

## Sheet: Sheet1
ED Fig.2b			ED Fig.2d			ED Fig.2e									ED Fig. 2f
DDX5f/f	DDX5ΔKC		DDX5f/f	DDX5ΔKC		Il23			Il17a			Ccl20			CD45+ in skin(%)			CD45+ /105 cells
50	108		66	230		DDX5f/f	DDX5ΔKC		DDX5f/f	DDX5ΔKC		DDX5f/f	DDX5ΔKC		DDX5f/f	DDX5ΔKC		DDX5f/f	DDX5ΔKC
58	97		78	178		0.320102	2.16349		0.703152	8.27736		0.385487	1.63014		3.45	6.1		1657	2719
49	63		90	192		0.283251	2.83385		0.368894	2.39199		0.45229	5.75667		3.15	6.62		1475	3190
35	83		82	146		0.901681	5.09921		1.33833	9.71067		1.07049	14.5638		3.07	6.37		1522	3117
47	81		63	137		1.13991	2.86976		1.43371	6.34217		1.76568	11.7695		3.21	5.34		1369	2305
						2.35506	2.46034		1.15592	6.30893		1.32605	2.36236		3.14	4.81		1433	2269
						Cxcl1			Cxcl2			S100a7			Neutrophil in skin(%)			Neutrophil/105 cells
						DDX5f/f	DDX5ΔKC		DDX5f/f	DDX5ΔKC		DDX5f/f	DDX5ΔKC		DDX5f/f	DDX5ΔKC		DDX5f/f	DDX5ΔKC
						0.323867	1.79344		0.050327	13.28		0.478723	13.1543		7.34	32.1		104	627
						0.205322	1.47303		0.121694	2.29489		0.134469	4.53192		16.2	15.7		166	265
						1.62128	14.2971		1.41159	13.1899		1.98118	20.0262		16.1	26.5		169	442
						1.14972	9.78836		1.3626	3.53899		1.25733	15.5672		22.6	25.5		228	475
						1.69981	8.39189		2.05379	5.76572		1.14831	9.02118		19.1	24.1		195	401
															MHCII+ APC in skin(%)			MHCII+ APC/105 cells
															DDX5f/f	DDX5ΔKC		DDX5f/f	DDX5ΔKC
															1.64	3.46		141	352
															1.62	2.86		123	311
															1.77	2.32		143	245
															1.37	3.88		104	418
															1.19	2.88		95	263
															CD3+γδT+ in skin(%)			CD3+γδT+/105 cells
															DDX5f/f	DDX5ΔKC		DDX5f/f	DDX5ΔKC
															54.5	62.9		67	134
															46.4	66		78	163
															43	64.1		43	143
															45.1	55.5		60	86
															22.9	54.6		8	161
