# Supplementary material for: IL-17D-induced inhibition of DDX5 expression in keratinocytes amplifies IL-36R-mediated skin inflammation
Source: Nat Immunol. 2022 Oct 21;23(11):1577–87. doi: 10.1038/s41590-022-01339-3 (PMC9663298; doi:10.1038/s41590-022-01339-3)
Supplement: Source Data Extended Data Fig. 3 — Statistical source data. [file 41590_2022_1339_MOESM19_ESM.xlsx]

## Sheet: Sheet1
ED Fig. 3a
TNF							IL-1β							IL-36γ							IL-4							IL-13
0	20	40	60	80	100		0	20	40	60	80	100		0	20	40	60	80	100		0	20	40	60	80	100		0	20	40	60	80	100
0.975145	1.35726	1.33462	1.09727	1.09727	1.10953		1.1044	1.03521	1.16441	1.12258	1.00664	0.914535		1.16499	0.825693	1.08771	0.999318	0.889139	1.12283		0.97707	0.93703	1.09775	0.917984	0.968418	1.07663		0.944362	1.10112	0.865694	0.626735	0.83648	0.815323
1.02486	1.34225	1.29131	1.24281	1.24281	1.39601		0.979192	1.01658	1.09816	0.882808	0.869081	0.967513		1.02197	0.834858	1.1406	1.04238	1.02429	0.974513		1.00366	0.999261	1.11274	1.27887	1.18201	0.946736		0.879314	1.11253	0.773818	0.786527	1.02413	0.990552
							0.979192	1.01658	1.09816	0.882808	0.869081	0.967513		0.813039	1.09478	1.11217	1.10242	0.910987	1.11302		1.01927	0.977372	1.06143	1.21936	1.12982	1.09793		1.17632	1.33043	0.849157	0.774499	0.856856	1.05783
IL-17A							IL-17B							IL-17C							IL-17E							IL-17F
0	0.46	0.91	1.38	1.84	2.3		0	0.46	0.91	1.38	1.84	2.3		0	0.46	0.91	1.38	1.84	2.3		0	0.46	0.91	1.38	1.84	2.3		0	0.46	0.91	1.38	1.84	2.3
0.986713	0.994249	1.3439	0.988132	0.962299	0.852403		1.05262	0.509198	0.663106	1.0199	0.828875	0.640462		0.918938	0.893153	1.07593	1.02276	0.835292	0.835502		0.965897	0.868228	0.772615	0.986166	0.779717	0.820244		0.950596	0.968744	1.10721	0.937743	1.18287	1.18287
1.04619	0.902473	1.00283	0.790654	0.9762	0.870067		0.812562	0.478205	0.624162	0.513197	0.777126	0.425916		1.0458	1.01796	1.23995	0.833422	0.831886	0.967897		1.0109	0.877192	0.675238	0.884833	0.769929	0.6467		1.22192	1.2811	0.931638	1.23025	1.17864	1.17864
0.967102	1.06707	0.885063	0.773697	0.88394	0.846298		1.13482	0.483736	0.648698	0.55191	0.819898	0.593102		1.03526	0.974669	0.960537	1.33952	0.833987	1.09693		1.02414	0.909424	0.738154	0.780155	0.893506	0.758206		0.827482	0.971742	0.986544	1.11439	1.04534	1.04534
