# Supplementary material for: IL-17D-induced inhibition of DDX5 expression in keratinocytes amplifies IL-36R-mediated skin inflammation
Source: Nat Immunol. 2022 Oct 21;23(11):1577–87. doi: 10.1038/s41590-022-01339-3 (PMC9663298; doi:10.1038/s41590-022-01339-3)
Supplement: Source Data Extended Data Fig. 4 — Statistical source data. [file 41590_2022_1339_MOESM21_ESM.xlsx]

## Sheet: Sheet1
ED Fig. 4e
CD45 (%)			CD45 cell count
PBS	Il17d–⁄–		PBS	Il17d–⁄–
16.2	8.01		2765	1667
14.2	6.58		2815	1065
13	10.5		2341	1744
12.6	11		2210	1769
13.3	9.96		2590	1699
