# Supplementary material for: IL-17D-induced inhibition of DDX5 expression in keratinocytes amplifies IL-36R-mediated skin inflammation
Source: Nat Immunol. 2022 Oct 21;23(11):1577–87. doi: 10.1038/s41590-022-01339-3 (PMC9663298; doi:10.1038/s41590-022-01339-3)
Supplement: Source Data Extended Data Fig. 5 — Statistical source data. [file 41590_2022_1339_MOESM23_ESM.xlsx]

## Sheet: Sheet1
ED Fig.5c																		ED Fig. 5d
Cxcl1			Cxcl2			Ccl20			Il17a			Il23			Il36γ				NC			siCD93
WT	Cd93–⁄–		WT	Cd93–⁄–		WT	Cd93–⁄–		WT	Cd93–⁄–		WT	Cd93–⁄–		WT	Cd93–⁄–		blank	0.894424	0.955557	1.15002	0.723848	0.991435	0.923206
1.31141	0.057587		1.03629	0.531953		1.04661	0.294525		1.15473	0.189008		1.12426	0.645348		1.08344	0.00905		+IL-17D	0.514097	0.427957	0.486898	0.855632	0.815016	1.17223
0.220928	0.099604		1.0103	0.36034		0.625992	0.167112		0.762057	0.455802		0.838786	0.728484		0.827862	0.120654
1.66996	0.152788		0.941093	0.196115		1.31164	0.216316		0.53767	0.480615		0.755756	0.664861		1.36119	0.021432
1.32704	0.67182		1.10051	0.579304		0.764855	0.325432		0.541261	0.448305		1.0441	0.721662		0.562257	0.190586
0.470663			0.911811			1.25091			2.00428			1.23709			1.16525
