# Supplementary material for: IL-17D-induced inhibition of DDX5 expression in keratinocytes amplifies IL-36R-mediated skin inflammation
Source: Nat Immunol. 2022 Oct 21;23(11):1577–87. doi: 10.1038/s41590-022-01339-3 (PMC9663298; doi:10.1038/s41590-022-01339-3)
Supplement: Source Data Extended Data Fig. 6 — Statistical source data. [file 41590_2022_1339_MOESM25_ESM.xlsx]

## Sheet: Sheet1
ED Fig. 6a													ED Fig. 6b													ED Fig. 6c													ED Fig. 6d
IL-17A													IL-36γ													TNF													IL-25
CCL20													CCL20													CCL20													CCL20
WT						DDX5–/–							WT						DDX5–/–							WT						DDX5–/–							WT						DDX5–/–
0	2	4	6	8	10	0	2	4	6	8	10		0	2	4	6	8	10	0	2	4	6	8	10		0	2	4	6	8	10	0	2	4	6	8	10		0	2	4	6	8	10	0	2	4	6	8
1.12289	2.99782	6.6433	3.97813	4.68991	3.54409	1.10518	4.62016	6.32766	3.07166	4.49855	3.34351		0.888655	1.2862	1.16243	0.886919	1.11739	106.764	18.2622	275.235	269.509	137.281	180.028	1.33093		0.953026	31.3112	37.5065	21.0248	23.8675	13.0936	3.5404	231.174	57.6812	39.5106	31.2339	23.9297		0.949732	1.19578	1.02367	1.23153	1.17849	1.11665	4.19305	5.65212	8.33097	7.21246	5.88675
0.991448	3.02076	7.01581	4.53219	4.48462	3.63115	1.56874	4.40514	7.2451	3.70295	3.01635	3.31765		1.07811	1.28939	1.73982	0.651509	1.35809	104.85	25.3202	286.761	301.766	149.692	165.596	1.34462		0.970205	96.7469	34.0091	21.1634	21.0401	11.371	4.1858	402.871	68.8932	35.4917	27.639	24.8816		1.13783	0.971186	1.31678	0.963408	0.988414	0.992469	4.47138	6.13782	5.60052	6.97399	6.5621
0.885657	3.26706	8.03401	5.44015	5.37511	3.3845	1.31781	4.51931	8.13514	4.55495	4.22827	3.58157		1.03323	1.06276	1.58181	0.651927	0.83182	108.519	24.4552	308.596	333.852	138.49	194.268	1.60445		1.07677	91.7394	32.2665	23.6373	22.5078	11.6211	4.55166	285.538	71.5573	32.1418	30.6459	28.4102		0.912436	1.03821	1.12985	1.04371	1.05399	1.16446	5.63793	5.94313	5.25685	6.3519	6.12126
CXCL1													CXCL1													CXCL1													CXCL1
WT						DDX5–/–							WT						DDX5–/–							WT						DDX5–/–							WT						DDX5–/–
0	2	4	6	8	10	0	2	4	6	8	10		0	2	4	6	8	10	0	2	4	6	8	10		0	2	4	6	8	10	0	2	4	6	8	10		0	2	4	6	8	10	0	2	4	6	8
0.626264	6.93065	5.45926	5.57694	6.16908	5.44746	1.45886	47.0553	18.7374	13.5954	10.8952	12.2299		0.942178	1.43726	1.35484	0.941229	1.13321	7.82215	4.89346	16.3199	19.5928	12.3415	14.8775	1.92919		0.87079	8.60067	5.24312	4.7512	6.05046	5.60609	1.00783	6.71441	3.27929	3.58853	3.48688	4.418		0.893926	1.44271	1.21711	1.04004	1.14359	1.37396	3.61093	4.35067	4.92117	5.62015	5.01119
0.868933	10.6678	3.81155	3.29048	3.55958	7.12209	3.62902	32.0021	13.1778	7.5299	7.58633	5.28437		1.0253	1.11594	1.07377	0.931327	1.16868	7.16854	4.69789	19.4832	22.0934	14.6769	13.5697	2.11957		0.985568	6.16003	5.40678	4.58598	4.53057	5.41816	1.02717	8.88775	3.42681	3.75133	3.58992	4.21153		1.09377	0.997848	1.22227	1.18274	1.215	1.27256	3.72777	4.97385	4.93015	5.04	5.11617
1.5048	8.57822	3.58373	2.95536	2.06176	2.77572	2.85599	23.362	6.18566	8.1053	6.42364	5.69356		1.03252	1.16028	1.22206	1.05763	1.10575	7.68715	1.33292	23.4556	25.6171	13.2805	14.1576	2.02067		1.14364	6.39715	5.1949	5.26953	5.12331	5.54395	1.13917	6.90282	3.26153	3.2467	3.31898	4.93119		1.01231	1.1248	1.1978	1.0967	1.12959	1.3678	2.43953	3.86593	4.52586	4.75871	6.09743
CXCL2													CXCL2													CXCL2													CXCL2
WT						DDX5–/–							WT						DDX5–/–							WT						DDX5–/–							WT						DDX5–/–
0	2	4	6	8	10	0	2	4	6	8	10		0	2	4	6	8	10	0	2	4	6	8	10		0	2	4	6	8	10	0	2	4	6	8	10		0	2	4	6	8	10	0	2	4	6	8
1.21061	4.28556	5.25659	4.64497	3.7267	6.80449	1.71839	6.67962	8.0837	4.44574	4.26866	7.10542		0.587317	0.0295146	0.657845	1.48857	0.583121	1.06071	297.051	1813.36	1291.61	741.594	849.015	700.072		1.01075	7.07311	3.88534	3.11974	3.42285	2.57573	1.65057	12.1144	7.77262	5.49555	5.67121	5.43207		1.06252	1.16244	0.83706	0.775697	1.09814	1.04764	1.52925	2.35266	2.49553	2.16738	1.93291
0.920628	3.90172	4.82445	4.40981	3.79263	6.38793	2.00221	7.17055	8.27546	4.62954	3.23935	6.61084		0.565801	1.0528	0.590893	2.14553	0.449055	0.0817371	252.545	1792.61	1487.42	699.823	969.922	585.869		0.908427	5.723	4.00458	2.75528	3.38947	3.14262	1.67739	17.3116	7.06233	5.26663	4.36069	5.0747		1.05375	0.766298	1.13031	0.949483	1.00421	0.865109	1.41611	2.08914	2.18273	2.24891	2.06241
0.868762	5.36388	6.1256	5.34347	3.52727	6.86283	1.28499	7.42634	8.759	5.62254	4.20735	7.98165		1.84688	0.0144098	0.103955	0.635597	1.34672	1.34188	258.754	1794.89	1858.86	1064.37	1011.72	593.567		1.08083	5.92775	3.77318	3.3422	3.86153	3.31889	1.62114	13.1036	5.9846	5.02861	5.14175	4.92791		0.883729	0.86334	1.03301	0.9678	1.0017	0.988297	1.67923	1.90581	1.87393	2.33013	1.81035
CXCL6													CXCL6													CXCL6													CXCL6
WT						DDX5–/–							WT						DDX5–/–							WT						DDX5–/–							WT						DDX5–/–
0	2	4	6	8	10	0	2	4	6	8	10		0	2	4	6	8	10	0	2	4	6	8	10		0	2	4	6	8	10	0	2	4	6	8	10		0	2	4	6	8	10	0	2	4	6	8
1.56535	0.938613	1.15211	1.49557	2.64491	11.5999	2.42773	0.887329	1.73845	2.28583	2.57721	5.05877		0.94856	0.400736	0.368012	0.159922	0.3966	0.234227	21.5788	49.5219	41.514	48.1696	50.0538	43.3301		0.979496	3.50881	3.2178	2.92672	3.32341	2.2979	0.596217	1.44004	1.32816	1.54359	1.16772	1.55627		1.09424	1.2276	0.982262	0.855618	1.04248	0.983844	0.560648	0.788221	0.587128	0.755651	0.643963
0.70671	0.54737	1.0502	1.47268	3.02093	7.7681	1.85125	0.818853	2.00498	2.32788	2.04318	3.95718		1.20225	0.379673	0.379143	0.153103	0.400239	0.385696	20.5134	35.9396	47.2134	43.9489	50.128	44.9963		0.972826	2.62132	3.64989	2.85589	3.28118	2.3393	0.519588	1.61048	1.43518	1.22677	1.23365	1.23802		0.962155	1.08972	1.02802	0.929632	1.0988	0.719219	0.510977	0.721244	0.596817	0.640547	0.609066
0.727941	0.491883	1.32918	2.09268	2.12564	8.55287	1.52346	0.815685	1.4661	3.91219	1.90194	3.48013		0.849188	0.433973	0.337312	0.140881	0.394988	0.205746	22.2893	36.2123	46.884	38.8671	43.8586	42.7948		1.04768	3.05844	2.91134	3.10583	3.17007	2.29619	0.694142	1.51247	1.49087	1.4521	1.30473	1.69505		0.943605	1.08682	1.03178	0.914906	1.07921	0.977448	0.563333	0.633486	0.617206	0.738441	0.657258
CCL3													CCL3													CCL3													CCL3
WT						DDX5–/–							WT						DDX5–/–							WT						DDX5–/–							WT						DDX5–/–
0	2	4	6	8	10	0	2	4	6	8	10		0	2	4	6	8	10	0	2	4	6	8	10		0	2	4	6	8	10	0	2	4	6	8	10		0	2	4	6	8	10	0	2	4	6	8
0.744675	0.745021	1.03177	1.00374	1.02449	1.48852	1.2206	0.939541	1.19755	0.931392	1.37811	1.62799		0.877692	1.33148	0.765178	0.945347	1.00823	0.752352	20.5789	29.1676	38.8474	34.9608	23.5058	25.6755		0.634994	2.99465	1.7512	2.2841	3.47681	3.49806	22.2989	43.4319	29.7615	46.0885	40.8957	97.2152		1.00924	1.16088	1.2122	0.905641	1.03447	0.543952	1.6662	0.397935	0.967663	0.782702	0.80884
1.01695	0.897611	1.16883	1.18453	1.06018	1.27362	1.38304	1.17904	0.979919	1.10172	1.37228	1.537		1.10935	1.22744	0.88634	1.21036	1.17154	1.11253	15.3775	28.6081	33.4309	23.5598	28.3548	26.3353		1.49208	5.20433	2.13738	2.53942	2.53687	5.06981	29.0334	54.808	33.2601	39.1315	38.4669	84.9475		0.919403	0.964493	1.41066	1.02629	0.944778	0.510216	2.16396	0.36835	1.06141	0.890277	0.929318
1.23838	0.740127	1.25306	1.095	1.1027	1.29469	1.23608	1.02732	1.39636	1.22929	1.4407	1.60023		1.01296	0.98977	0.981995	1.26925	1.47422	1.37127	19.7524	37.0304	35.6939	34.0351	12.9965	27.0173		0.872928	2.84655	1.14575	3.32397	3.27738	4.21794	29.4477	49.6224	35.6122	36.7716	41.6507	86.5545		1.07136	0.866033	1.42515	0.799607	1.15461	0.473612	1.84595	0.33364	0.966806	0.874718	1.56306
CCL17													CCL17													CCL17													CCL17
WT						DDX5–/–							WT						DDX5–/–							WT						DDX5–/–							WT						DDX5–/–
0	2	4	6	8	10	0	2	4	6	8	10		0	2	4	6	8	10	0	2	4	6	8	10		0	2	4	6	8	10	0	2	4	6	8	10		0	2	4	6	8	10	0	2	4	6	8
0.784344	1.25194	1.48015	1.58872	1.40716	2.06102	3.33275	4.03897	4.40877	5.16446	5.37259	4.11126		1.14274	1.47435	1.01758	1.52745	1.4575	1.6332	9.32387	11.708	11.0597	12.6842	8.0471	8.28421		1.02055	5.63148	4.09673	5.38477	5.74674	3.73593	4.20061	25.4814	25.3794	22.2213	16.1848	8.81033		0.928132	0.802327	1.10579	0.757811	0.886624	0.305732	2.63365	0.75843	2.11644	1.70033	1.41148
1.04104	1.37562	1.60787	1.77381	1.56628	1.97816	2.70762	4.30155	4.74954	4.53619	4.67786	4.02299		0.979715	1.15737	1.01381	0.908164	1.24952	1.50749	4.83863	10.0692	11.4694	11.8425	8.13711	10.7484		0.713482	3.88297	5.26111	5.79669	5.48091	3.66639	4.66321	35.385	27.0984	21.035	15.2289	7.81194		1.01113	0.732375	1.02914	0.735615	0.770516	0.217711	3.18063	0.492986	1.53663	1.59686	1.36518
1.17461	1.4029	1.74194	2.29381	1.77077	2.30166	2.69485	2.48531	4.66448	3.65239	4.36834	4.61838		0.87754	0.911079	0.940257	0.935562	1.48819	2.48866	6.48559	12.6532	6.98669	9.97665	3.95027	9.87455		1.26597	4.22382	4.17472	6.34629	5.00317	3.51563	4.2871	25.0273	27.3847	17.5927	15.138	8.05496		1.06074	0.730507	1.06861	0.719923	0.744739	0.281161	3.11996	0.633951	1.33674	1.61772	1.28604
CCL22													CCL22													CCL22													CCL22
WT						DDX5–/–							WT						DDX5–/–							WT						DDX5–/–							WT						DDX5–/–
0	2	4	6	8	10	0	2	4	6	8	10		0	2	4	6	8	10	0	2	4	6	8	10		0	2	4	6	8	10	0	2	4	6	8	10		0	2	4	6	8	10	0	2	4	6	8
1.01723	0.49591	1.03957	1.24152	1.09356	1.1922	1.54856	1.69373	0.90675	1.09738	0.941836	1.63119		0.966675	1.85781	1.51151	1.73088	2.45662	1.3321	6.33878	8.82534	6.53305	6.80608	3.61145	5.1798		1.04089	4.41322	3.52605	4.69141	3.80708	3.84032	3.52911	6.76213	9.67696	11.5752	13.0744	7.85817		0.745225	1.95542	0.671071	1.28094	0.716819	0.346123	0.66069	0.554769	0.526748	0.713864	0.609634
0.994442	0.615328	1.25339	1.31935	1.0228	0.878826	1.47544	1.85696	0.888358	1.0167	0.980252	1.56876		1.1467	1.36822	1.39074	1.59404	1.76099	1.7049	4.21724	7.48167	5.53959	6.88219	4.99814	5.25734		0.702448	1.96792	4.10947	4.29711	4.3535	4.22192	3.50825	9.52833	13.7549	10.9126	11.2235	7.91555		0.85349	0.728916	1.36807	1.63742	0.629046	0.154432	0.988127	0.513032	0.673393	0.892918	0.786054
0.988323	0.427249	1.01552	1.30178	0.843218	0.923403	1.42311	1.80707	0.989554	1.07463	1.74616	1.35956		0.886623	1.54644	1.64149	1.56201	1.87992	1.7393	6.21902	8.84406	4.73393	5.72598	1.83075	6.81869		1.25666	2.20246	2.6534	5.37447	4.73422	4.86006	2.9723	9.20766	9.76409	9.81895	10.2221	9.28431		1.40128	0.623638	0.831102	1.17257	0.548358	0.243385	1.12369	0.49489	0.485357	0.629227	1.27324
ED Fig. 6h					ED Fig. 6i
IL36RN		IL38			IL36RN		IL38
WT	DDX5–/–	WT	DDX5–/–		NC	siDDX5	NC	siDDX5
0.940983	1.13128	0.263734	0.708483		1.06084	0.880026	0.273237	0.1896
1.00721	1.18874	1.31704	1.1174		0.972718	0.997767	1.34831	0.328459
1.05181	1.00738	1.41922	1.3086		0.966441	0.731692	1.37845	1.23978
[truncated: 13 more columns]
