# Supplementary material for: IL-17D-induced inhibition of DDX5 expression in keratinocytes amplifies IL-36R-mediated skin inflammation
Source: Nat Immunol. 2022 Oct 21;23(11):1577–87. doi: 10.1038/s41590-022-01339-3 (PMC9663298; doi:10.1038/s41590-022-01339-3)
Supplement: Source Data Extended Data Fig. 7 — Statistical source data. [file 41590_2022_1339_MOESM27_ESM.xlsx]

## Sheet: Sheet1
ED Fig.7a				ED Fig. 7j
SE				DDX1
KC	Pso	AD		NC			siRNA
609	1768	1744		1.79883	0.589441	0.611731	0.059046	0.066692	0.271386
MXE
KC	Pso	AD		DDX3
132	231	359		NC			siRNA
A5SS				2.39468	0.055836	0.549484	4.18272e-06	1.93499e-06	0.00363859
KC	Pso	AD
99	155	212		DDX5
A3SS				NC			siRNA
KC	Pso	AD		1.11676	1.74295	0.140294	6.48276e-07	0.123974	0.418359
94	202	220
RI				DDX17
KC	Pso	AD		NC			siRNA
34	556	274		0.993575	1.00642	0.846574	0.367457	0.116595	0.242353
				DDX23
				NC			siRNA
				0.274208	0.946206	1.77959	0.00279092	0.231546	0.00308403
				DDX39
				NC			siRNA
				2.44871	0.0464543	0.504834	0.024906	0.000552798	0.0239534
				DDX41
				NC			siRNA
				2.70787	0.286293	0.00583801	0.000154695	0.0206695	0.56798
				DDX42
				NC			siRNA
				2.99535	0.00147977	0.00316687	5.78095e-07	0.0963084	0.388158
				DDX46
				NC			siRNA
				1.2045	0.761829	1.03367	0.315123	0.131699	0.115
				DDX48
				NC			siRNA
				0.00205747	2.99606	0.00188292	0.132912	1.34626e-06	0.0613833
