# Supplementary material for: IL-17D-induced inhibition of DDX5 expression in keratinocytes amplifies IL-36R-mediated skin inflammation
Source: Nat Immunol. 2022 Oct 21;23(11):1577–87. doi: 10.1038/s41590-022-01339-3 (PMC9663298; doi:10.1038/s41590-022-01339-3)
Supplement: Source Data Extended Data Fig. 8 — Statistical source data. [file 41590_2022_1339_MOESM29_ESM.xlsx]

## Sheet: Sheet1
ED Fig .8a			ED Fig.8e
Protein	Hits		Exon 2				Exon 3				Exon 4
DDX17	7		Position	Site	Score		2	GACACTT	2.53851		10	CGGCAGA	2.37836
SRSF1	2		104	CACCAGG	2.34503		10	CATAGGT	3.32172		13	CAGAGGA	5.73874
SRSF3	1		108	AGGACGA	3.39045		33	CAGATGA	3.81913		20	CAGAGGG	5.01196
SRSF4	1		113	GAGACTT	2.29228		77	CTCACAT	2.53559		52	CACACTC	2.26242
HNRNPU	1		151	CTCAGGA	4.86245		79	CACATGT	3.71212		56	CTCAGGG	4.13567
HNRNPM	2						98	CCGAAGA	2.09368
ED Fig. 8d
CCL20
NC					siSF2
0H	1H	3H	5H	7H	0H	1H	3H	5H	7H
1.10747	0.0288822	0.0572646	1.70596	4.68126	0.497791	1.92302	15.7805	43.842	52.3183
0.847472	9.68986e-07	0.1931	2.34477	4.53738	0.398079	2.37905	15.9088	42.9427	48.1677
1.04506	6.69514e-05	0.392014	2.38103	6.85785	0.532954	3.49226	13.3236	48.3459	52.9108
CXCL1
NC					siSF2
0H	1H	3H	5H	7H	0H	1H	3H	5H	7H
1.20206	7.1747	23.4188	51.2946	54.3536	0.906858	9.29825	47.5715	72.7998	67.6328
1.29971	4.70461	22.0189	39.1857	61.2741	1.27042	11.7043	45.2031	70.2074	58.2514
0.49823	4.35325	17.8913	32.7077	44.4758	1.25085	9.8843	40.079	66.4107	64.3201
CXCL6
NC					siSF2
0H	1H	3H	5H	7H	0H	1H	3H	5H	7H
0.852542	1.19611	4.63482	8.86048	35.6259	0.44587	1.02436	12.8925	28.7317	100.181
0.782366	1.01157	4.84427	4.19006	37.6588	0.522729	1.56051	12.1406	33.4624	101.47
1.36509	0.933518	4.04496	10.1348	35.9937	0.45181	1.74316	12.8064	32.3307	86.6359
CCL17
NC					siSF2
0H	1H	3H	5H	7H	0H	1H	3H	5H	7H
0.918605	1.673	1.34894	1.24617	2.13164	1.96228	3.87182	4.14629	3.99408	5.14457
1.03416	1.20553	1.44172	1.50052	2.68755	1.30906	4.24275	2.67193	5.10139	4.4215
1.04724	1.26593	1.51126	1.50188	2.10965	1.30226	3.67267	3.12679	5.34646	3.97079
CCL3
NC					siSF2
0H	1H	3H	5H	7H	0H	1H	3H	5H	7H
1.08474	2.26475	1.31221	4.85782	1.53984	3.86812	8.10229	8.65784	11.1147	13.9863
1.10613	3.65835	1.95451	4.54012	0.811017	3.22932	8.30094	7.04037	11.4383	10.0852
0.809128	3.67049	3.15212	5.32487	1.19156	2.90109	8.3782	7.73401	10.6652	10.0375
CCL11
NC					siSF2
0H	1H	3H	5H	7H	0H	1H	3H	5H	7H
0.663426	4.69941	5.30299	205.918	140.486	17.949	27.3775	76.5102	231.039	133.591
1.3937	5.31801	11.5674	137.661	178.761	17.1406	32.37	178.241	229.727	137.951
0.942871	3.86932	7.55012	126.336	108.726	10.6783	26.6812	165.073	262.911	166.916
CCL27
NC					siSF2
0H	1H	3H	5H	7H	0H	1H	3H	5H	7H
1.16648	3.68924	3.00931	9.9844	4.8674	2.84372	10.5235	9.17479	17.4554	4.70321
0.795908	7.35581	2.60532	8.74968	2.33696	2.51153	9.10729	8.31097	14.8913	12.8516
1.03762	5.22972	7.78538	8.40351	5.0713	1.07732	11.0126	12.7024	14.3863	15.0799
