# Supplementary material for: IL-17D-induced inhibition of DDX5 expression in keratinocytes amplifies IL-36R-mediated skin inflammation
Source: Nat Immunol. 2022 Oct 21;23(11):1577–87. doi: 10.1038/s41590-022-01339-3 (PMC9663298; doi:10.1038/s41590-022-01339-3)
Supplement: Source Data Extended Data Fig. 9 — Statistical source data. [file 41590_2022_1339_MOESM31_ESM.xlsx]

## Sheet: Sheet1
ED Fig. 9a			ED Fig. 9b
IL-36γ+IL36R(%)	hsIL-36R+IL-36γ+IL-36R(%)			CCL20							CXCL1							CXCL2							CXCL3
31.4	28.2			NC			siDDX5				NC			siDDX5				NC			siDDX5				NC			siDDX5
31.3	28.8		pcmv	1.19283	1.6954	0.111779	5.21942	7.93812	7.82185		1.02492	1.97507	1.44024e-06	1686.33	2704.89	2486.51		0.558238	1.11209	1.32967	15.783	8.98926	5.73445		1.01355	0.976579	1.00987	11.3257	11.7591	10.8501
33	30.6		sIL36R	0.039482	0.674592	0.719448	3.42635	4.72616	5.62669		0.0148031	1.7444	52.8011	1295.49	1848.52	1544.3		2.59003	2.97883	2.01741	8.58396	5.07568	3.77814		1.35233	1.77327	1.78656	5.69953	8.46888	5.78044
35.2	27.6		pcmv+IL-36γ	4.83028	12.967	10.2513	85.4326	94.1424	90.5488		209.457	951.667	1146.52	8955.41	8943.43	9894.24		22.6314	39.907	13.7212	57.1907	43.2253	33.8939		35.4471	56.5894	28.0126	54.0348	45.7311	41.5731
35.1	29.4		sIL36R+IL-36γ	3.10183	3.08922	3.15177	10.7554	11.3026	9.25001		74.1763	722.357	889.403	3015.97	2880.5	3163.56		2.99972	2.23187	1.33327	8.80656	4.69864	4.78031		3.26897	2.60518	2.4961	9.80907	8.57141	7.70321
32.9	28.4
				CCL3							CCL11							CCL17							CCL27
				NC			siDDX5				NC			siDDX5				NC			siDDX5				NC			siDDX5
			pcmv	1.18934	0.981557	0.829107	2.27108	6.34889	4.95032		0.936146	1.04012	1.02374	5.78353	5.29408	5.77936		1.02439	1.00835	0.967264	5.74176	4.65388	4.32632		0.979915	1.13632	0.883768	2.39075	1.86739	2.1177
			sIL36R	2.26184	3.88615	2.47889	3.81348	3.44162	4.60343		0.935549	0.821773	0.955692	4.82601	3.63342	4.42725		0.208654	0.308356	0.313464	2.95264	2.91816	2.80489		1.85477	1.17882	1.91167	2.12105	1.45332	1.67052
			pcmv+IL-36γ	8.6544	17.376	11.8636	14.7967	17.1004	19.9524		6.50118	7.17413	8.73869	33.3535	28.8697	29.0663		7.08724	7.64445	7.71814	48.2777	41.9273	40.317		5.54097	5.90253	3.8895	8.05236	7.6107	6.24617
			sIL36R+IL-36γ	5.23039	6.52118	5.37765	5.9508	7.79816	11.1473		5.05075	5.66261	5.73541	16.0469	13.2928	11.855		4.629	4.93717	4.86647	5.12552	3.16076	3.21838		1.91492	2.44504	2.58169	3.48907	2.58254	2.734
ED Fig.9d												ED Fig.9e
Ccl20			Cxcl1			Il23			Il17a			IMQ+PBS	IMQ+SIL36R
PBS	sIL-36R		PBS	sIL-36R		PBS	sIL-36R		PBS	sIL-36R		45.9	23.3
0.810479	0.176425		0.987842	0.0176917		0.756209	0.00838409		1.03704	0.055606		61.2	22.0667
0.889141	0.246955		0.713649	0.0222146		1.1078	0.00304801		0.822578	0.363143		118.4	19.7
1.11033	0.00371204		0.687465	0.187246		0.958155	0.00617378		0.819394	0.0512337		44.7	23.8333
1.24031	0.736265		1.03163	0.432335		1.07262	0.570485		1.07694	0.492897		49.9333	22.7333
0.94974	0.722159		1.57941	0.454754		1.10522	0.689713		1.24404	0.215012		71.1667	27.2667
ED Fig.9f
CD45+ in skin(%)			Netrophil in skin(%)			CD11c+ in skin(%)			γδT+ in skin(%)
IMQ+PBS	IMQ+SIL36R		IMQ+PBS	IMQ+SIL36R		IMQ+PBS	IMQ+SIL36R		IMQ+PBS	IMQ+SIL36R
51.7	21.5		14.4	0		7.96	2.89		13.8	16.4
48.2	31.4		7.43	0.96		7	3.79		20.3	16.5
41.3	20.4		2.59	0		1.8	2.21		25.3	13.3
36.3	22.1		4.42	0		4.8	3.46		27.1	16.9
45.1	28.3		4.61	3.24		7.23	2.43		27.5	16.4
70.9	26.5		17.7	2.33		9.95	3.82		28.7	18.6
